# Supplementary material for: Characterization of TGFβ-associated molecular features and drug responses in gastrointestinal adenocarcinoma
Source: BMC Gastroenterol. 2021 Jul 12;21:284. doi: 10.1186/s12876-021-01869-4 (PMC8274021; doi:10.1186/s12876-021-01869-4)
Supplement: Supplementary file 2 — Additional file 2. Molecular characterization of TGF-beta in GIACs. [file 12876_2021_1869_MOESM2_ESM.xlsx]

## Sheet: mRNA
Molecular characterization of TGF-beta high group						Molecular characterization of TGF-beta low group
ESAD	STAD	COAD	READ			ESAD	STAD	COAD	READ
A2M	A2M	A2M	A1BG			AADAC	ACTL8	AC020922.1	AC010422.3
AARD	AARD	A2ML1	A2M			ABCG5	ADGRF1	AHSG	AKR1B15
ABCA1	ABCA6	A4GALT	A2ML1			AC009163.2	ADH7	ALPG	BAAT
ABCA6	ABCA8	AARD	A4GALT			AKR1B15	AKAP14	APOA2	C4orf48
ABCA8	ABCA9	AASS	AAK1			ALDH3A1	AKR1B15	CA7	CYP17A1
ABCA9	ABCB4	ABCA1	AARD			APOBEC1	AKR1C8P	CYP4F8	DCT
ABCB1	ABCC9	ABCA6	AASDHPPT			AXDND1	ALPI	IGDCC3	ESYT3
ABCB4	ABI3BP	ABCA8	AASS			BTNL8	ANKRD33	IL17C	FAM133A
ABCB5	ABRA	ABCA9	ABAT			C11orf86	APOA2	IL22	GJD3
ABCC9	AC003112.1	ABCB5	ABCA1			C3orf85	APOA5	NOS2	GPR25
ABI3BP	AC005747.1	ABCC9	ABCA10			C6orf141	APOC3	PAEP	HBA1
AC005747.1	AC008878.3	ABCD2	ABCA3			CDC42EP5	APOH	PLA2G2F	LRRC26
AC008736.1	AC069368.1	ABI3BP	ABCA4			CEL	AQP12A	SULT2A1	MAEL
AC008878.3	AC080038.1	ABLIM3	ABCA5			CITED1	AQP12B	TCAP	MYH7B
AC080038.1	AC091551.1	AC003112.1	ABCA6			CNDP1	ATP12A	TCHH	NACA2
AC092042.3	AC092042.3	AC005261.1	ABCA8			CTNNA3	BANF2		NOXO1
AC099489.1	AC119396.1	AC005747.1	ABCA9			CYP2S1	BHMG1		NXF3
ACKR2	AC139768.1	AC080038.1	ABCB1			DAPL1	BNIPL		PCSK1N
ACSM2B	ACKR1	AC092835.1	ABCB11			DEGS2	C10orf99		PHGR1
ACSS3	ACTA1	AC093503.1	ABCB4			DKK4	C11orf86		PRR7
ACTA2	ACTA2	AC098850.3	ABCB5			EIF1	CA1		SERPINE3
ACTC1	ACTC1	AC119396.1	ABCC4			FCAMR	CA4		SHISAL2B
ACTN2	ACTG2	AC135178.2	ABCC9			GDPD3	CALCA		SLC9A4
ADA2	ACTN1	AC139530.1	ABCD2			GGT6	CASP5		TKTL1
ADAM12	ACTN2	ACKR1	ABHD2			GPA33	CCDC155		TMEM160
ADAM19	ADAM12	ACOD1	ABI2			GPT	CCL16		TRAPPC5
ADAM33	ADAM22	ACSM5	ABI3BP			HHLA2	CCL20
ADAMDEC1	ADAM23	ACTA2	ABL2			HR	CDHR1
ADAMTS1	ADAM33	ACTBL2	ABLIM1			IL1R2	CEACAM20
ADAMTS10	ADAMTS1	ACTC1	ABLIM3			JUP	CLCA4
ADAMTS12	ADAMTS10	ACTG2	AC003002.2			KRT13	CLDN6
ADAMTS16	ADAMTS12	ACTN2	AC003002.3			KRT15	CNFN
ADAMTS18	ADAMTS16	ADA2	AC003112.1			KRT19	CPA1
ADAMTS2	ADAMTS18	ADAD2	AC005261.1			KRT32	CRCT1
ADAMTS3	ADAMTS2	ADAM12	AC005520.1			LGALS9C	CREB3L3
ADAMTS4	ADAMTS3	ADAM23	AC005747.1			MKX	CSAG2
ADAMTS5	ADAMTS8	ADAM33	AC006030.1			MOGAT3	CTSV
ADAMTS7	ADAMTSL1	ADAM8	AC008554.1			MUC17	CYP2F1
ADAMTS8	ADAMTSL2	ADAMTS1	AC008770.2			MYB	DDN
ADAMTSL1	ADAMTSL3	ADAMTS10	AC010522.1			MYO1A	DEFB1
ADAMTSL2	ADARB1	ADAMTS12	AC010605.1			NANOS3	DHRS2
ADAMTSL3	ADCY1	ADAMTS16	AC013470.2			NEU4	DLK1
ADARB2	ADCY2	ADAMTS18	AC013489.1			NUDT8	DMBT1
ADCY1	ADCY5	ADAMTS2	AC018630.2			NXPE4	DSC3
ADCY2	ADCYAP1	ADAMTS3	AC022400.7			PLA2G4F	DSG1
ADCYAP1R1	ADCYAP1R1	ADAMTS4	AC025283.2			POP4	ENDOU
ADD2	ADD2	ADAMTS5	AC027796.3			PPP1R14D	EVX1
ADGRA2	ADGRA1	ADAMTS6	AC055811.2			PPP1R1B	FABP1
ADGRB1	ADGRA2	ADAMTS7	AC068533.4			PRAP1	FAM133A
ADGRB2	ADGRB1	ADAMTS8	AC068896.1			PRKCZ	FAM83C
ADGRB3	ADGRB3	ADAMTSL1	AC068946.1			PSORS1C2	FGA
ADGRD1	ADGRD1	ADAMTSL3	AC080038.1			SHD	FGB
ADGRE1	ADGRG2	ADAMTSL4	AC091021.1			SLC9A3	FGF23
ADGRE2	ADGRL2	ADAP2	AC091167.2			SNORC	FOXH1
ADGRE3	ADGRL3	ADARB2	AC091959.3			SPAG5	FOXN1
ADGRF5	ADH1A	ADCY1	AC092042.3			SPDYC	GLYATL2
ADGRG2	ADH1B	ADCY2	AC092072.1			STOML3	GPA33
ADGRL2	ADHFE1	ADCY5	AC092718.3			SYT8	GPT
ADRA1A	ADIPOQ	ADCYAP1	AC092835.1			TEX35	GRB7
ADRA1D	ADRA1A	ADCYAP1R1	AC093503.1			TINAG	GRHL3
AEBP1	ADRA1B	ADD2	AC098850.3			TLX1	GRIK1
AFF3	ADRB3	ADGRA2	AC105052.3			TMEM238L	GSDMB
AGRP	AEBP1	ADGRB1	AC114490.2			TMEM253	GSTA2
AGT	AFF3	ADGRB3	AC118549.1			TNFRSF11A	HIST1H1B
AGTR1	AGTR1	ADGRD1	AC119396.1			TUBAL3	HIST1H2AB
AIF1	AHNAK2	ADGRE2	AC120114.4			UGT1A1	HIST1H2AL
AKR1D1	AJAP1	ADGRE3	AC124319.1			ZIC2	HIST1H2BJ
AKT3	AKAP12	ADGRF5	AC129492.1				HIST1H3F
AL096711.2	AKAP2	ADGRG2	AC135178.2				HIST1H3G
AL357673.1	AKAP6	ADGRG3	AC136428.1				HIST1H3I
ALAS2	AKT3	ADGRL2	AC137834.1				HIST1H4B
ALKAL1	AL096711.2	ADGRL4	AC139768.1				HIST1H4L
ALPK2	ALAS2	ADGRV1	AC243967.1				HRG
ALPL	ALDH1A3	ADH1B	ACAD11				IL17C
ALX4	ALDH1B1	ADHFE1	ACADM				IL36RN
AMHR2	ALK	ADIPOQ	ACAN				JUP
AMIGO2	ALKAL1	ADORA1	ACAP2				KNG1
AMPH	ALX4	ADRA1A	ACBD3				KRT12
ANGPT1	AMER2	ADRB3	ACER2				KRT13
ANGPTL2	AMER3	AEBP1	ACKR1				KRT15
ANGPTL3	AMOTL1	AFAP1L1	ACKR2				KRT20
ANK2	AMPH	AFF3	ACR				KRT4
ANKRD1	ANGPT1	AGMO	ACRBP				KRT78
ANKRD2	ANGPTL1	AGTR1	ACSL3				KRT9
ANKRD33B	ANGPTL2	AHNAK	ACSL4				KRTAP3-1
ANKRD53	ANGPTL7	AHNAK2	ACSL6				LAIR2
ANKRD55	ANK2	AIF1	ACSM4				LCN2
ANOS1	ANKRD53	AJAP1	ACSM5				LEXM
ANTXR1	ANKRD65	AK5	ACSS3				LGALS2
ANXA6	ANKS1B	AKAP12	ACTA2				MAGEA11
AOAH	ANOS1	AKAP2	ACTC1				MAGEC2
AOC3	ANTXR1	AKAP6	ACTG2				MAL
AOX1	ANTXR2	AKT3	ACTN1				MESP2
AP3B2	ANXA6	AL096711.2	ACTN2				MIEN1
APBA2	AOC3	AL121768.1	ACTR2				MIOX
APBB1	AOX1	ALDH1A3	ACVR1				MMP20
APCDD1L	AP002956.1	ALDH1L2	ACVR2B				MUC15
APELA	AP1S2	ALOX5AP	ADA2				MUC21
APLNR	AP3B2	ALPK2	ADAD2				MUC22
APLP1	APBB1	ALPL	ADAL				MYADML2
APOB	APCDD1	AMER3	ADAM10				MYH1
APOBEC3G	APCDD1L	AMIGO2	ADAM11				NOS2
APOBEC3H	APELA	AMOTL1	ADAM12				NOX1
APOC1	APLNR	AMPD1	ADAM17				OOEP
APOC4-APOC2	APOD	AMPH	ADAM19				ORM2
APOD	AQP4	AMZ1	ADAM21				OTOP2
APOE	AR	ANGPT1	ADAM22				PAGE1
AQP4	ARG1	ANGPT4	ADAM23				PAGE5
AR	ARHGAP20	ANGPTL1	ADAM28				PGAP3
ARHGAP15	ARHGAP31	ANGPTL2	ADAM33				PGLYRP3
ARHGAP22	ARHGEF15	ANGPTL7	ADAM9				PGLYRP4
ARHGAP25	ARHGEF17	ANK2	ADAMDEC1				PHGR1
ARHGAP28	ARHGEF25	ANKRD1	ADAMTS1				PPP1R14D
ARHGAP31	ARHGEF26	ANKRD2	ADAMTS10				PRH2
ARHGEF17	ARL10	ANKRD33B	ADAMTS12				PRODH2
ARHGEF25	ARMC4	ANKRD35	ADAMTS15				PRSS1
ARHGEF6	ARMCX1	ANKRD44	ADAMTS16				PTPRO
ARMC12	ARMCX2	ANKRD55	ADAMTS18				RGS13
ARMH4	ARMH4	ANKRD6	ADAMTS2				RHCG
ARRDC5	ARNT2	ANKRD65	ADAMTS3				RHOV
ARSB	ARSB	ANKS1B	ADAMTS4				S100A7
ART4	ARSI	ANO3	ADAMTS5				S100A7A
ASB11	ASB2	ANO5	ADAMTS6				S100A9
ASB5	ASB5	ANOS1	ADAMTS7				SAA1
ASGR2	ASPA	ANTXR1	ADAMTS8				SAA2
ASIC2	ASPN	ANXA10	ADAMTS9				SAA2-SAA4
ASPN	ASTN1	ANXA8	ADAMTSL1				SAA4
ASTN1	ASXL3	ANXA8L1	ADAMTSL3				SAGE1
ASXL3	ATOH8	AOC3	ADAMTSL4				SCGB1A1
ATP10A	ATP10A	AOX1	ADAP2				SERPINB13
ATP1A2	ATP1A2	AP002956.1	ADAR				SERPIND1
ATP1B2	ATP1A3	APBA2	ADARB1				SLC16A12
ATP6V1G2	ATP1B2	APBB1	ADARB2				SLC28A2
ATP8A2	ATP2B3	APBB1IP	ADCY2				SLC38A4
ATP8B2	ATP2B4	APCDD1L	ADCY5				SPDYC
ATRNL1	ATP6V1G2	APELA	ADCYAP1				SPRR2A
AVPR1A	ATP8A2	APLNR	ADCYAP1R1				SPRR2F
AVPR2	ATP8B2	APLP1	ADD2				SPRR3
AXL	ATP8B4	APOBEC3A	ADGRA2				SPX
B3GALT1	ATRNL1	APOC1	ADGRB1				ST8SIA3
B3GAT1	AVPR1A	APOD	ADGRB2				STARD3
B4GALNT2	AXL	APOE	ADGRB3				SYNGR4
BAALC	AZU1	APOL3	ADGRD1				TCAP
BASP1	B3GALT2	AQP1	ADGRE1				TEX19
BCAM	BAALC	AQP3	ADGRE2				TEX35
BCAT1	BAG2	AQP9	ADGRE3				TEX43
BCHE	BARX1	AR	ADGRF2				TF
BEND4	BCAT1	ARHGAP15	ADGRF5				TMEM82
BEND5	BCHE	ARHGAP20	ADGRG2				TMPRSS11A
BEND6	BCL2	ARHGAP24	ADGRG3				TRIM15
BEX2	BEND5	ARHGAP25	ADGRG6				TRIM40
BEX3	BEND6	ARHGAP28	ADGRL2				TRPM1
BGN	BGN	ARHGAP30	ADGRL3				UGT1A7
BHLHE22	BHLHE22	ARHGAP31	ADGRL4				UPK1A
BHMT	BHMT2	ARHGEF15	ADGRV1				UPK2
BHMT2	BICC1	ARHGEF17	ADH1B				UPK3B
BICC1	BMERB1	ARHGEF25	ADHFE1				VNN3
BIRC7	BMP3	ARHGEF6	ADIPOQ				VRTN
BMP3	BMP6	ARL10	ADORA2A				VTN
BMP6	BMPER	ARL4C	ADPRH				WDR87
BMP8A	BMPR1B	ARL9	ADRA1A				WFDC5
BNC2	BNC2	ARMC4	ADRA2B				ZFP57
BOC	BOC	ARMCX1	ADRB2				ZPBP2
BPI	BPI	ARMCX2	ADRB3
BPIFB2	BRINP1	ARMH4	ADSSL1
BRINP3	BRINP2	ARNT2	AEBP1
BSN	BSN	ARSI	AEBP2
BST1	BTBD17	ART4	AFAP1
BTK	BVES	ASB2	AFAP1L1
BTLA	C11orf87	ASB5	AFDN
BVES	C11orf96	ASPA	AFF1
C10orf90	C14orf132	ASPN	AFF2
C11orf87	C14orf39	ASTN1	AFF3
C11orf96	C16orf89	ATCAY	AFF4
C14orf132	C1QL1	ATP10A	AFTPH
C16orf54	C1QTNF2	ATP1A2	AGAP2
C16orf96	C1QTNF3	ATP1A4	AGGF1
C17orf107	C1QTNF4	ATP1B2	AGL
C19orf38	C1QTNF7	ATP2B2	AGO3
C19orf84	C1QTNF9	ATP2B4	AGO4
C1orf162	C1R	ATP6V0A4	AGPAT4
C1QA	C1S	ATP6V0D2	AGPS
C1QB	C20orf194	ATP6V1G2	AGRP
C1QC	C22orf23	ATP8A2	AGTR1
C1QL1	C2CD4C	ATP8B2	AHCTF1
C1QTNF7	C2orf40	ATP8B4	AHNAK
C1R	C3orf18	ATRNL1	AHNAK2
C1S	C3orf70	AVPR1A	AHR
C20orf203	C3orf80	AVPR2	AIDA
C21orf62	C4A	AXL	AIF1
C2orf74	C4B	B3GALT2	AJAP1
C2orf91	C4orf54	B3GAT1	AK5
C3	C5orf49	B4GALNT1	AK9
C3AR1	C7	BAALC	AKAP10
C3orf14	C8orf48	BACH2	AKAP11
C4A	C8orf88	BANK1	AKAP12
C4B	CA6	BASP1	AKAP13
C4orf50	CAB39L	BCAT1	AKAP2
C5AR2	CACNA1A	BCHE	AKAP5
C5orf46	CACNA1C	BCL2	AKAP6
C5orf58	CACNA1H	BCL2A1	AKAP7
C7	CACNA2D1	BCL6B	AKAP9
C8A	CACNA2D3	BDNF	AKR1B1
C8orf34	CACNB2	BEND4	AKT3
C8orf48	CACNG4	BEND5	AL049650.1
C8orf88	CADM2	BEND6	AL049697.1
CACNA1A	CADM3	BEX4	AL096711.2
CACNA1H	CALCRL	BGN	AL110118.2
CACNA2D1	CALD1	BHLHE22	AL121768.1
CACNA2D2	CALHM5	BHLHE41	AL133352.1
CACNB2	CALY	BHMT2	AL136295.4
CADM1	CAMK2A	BICC1	AL139011.2
CADM2	CAND2	BLK	AL139260.3
CALCRL	CAP2	BLOC1S5-TXNDC5	AL162171.1
CALD1	CARTPT	BMERB1	AL163636.2
CALHM6	CASQ1	BMP3	AL512506.3
CAMK1D	CASQ2	BMP6	AL512785.2
CAMK2A	CAV1	BMPR1B	AL591806.3
CAMK4	CAVIN1	BMPR2	AL662899.1
CAND2	CAVIN2	BMX	ALCAM
CARMIL2	CBLN1	BNC2	ALDH1A1
CASQ2	CBLN4	BOC	ALDH1A3
CASS4	CBX6	BPIFB1	ALDH1L2
CATSPER1	CBX7	BRINP2	ALDH6A1
CAV1	CC2D2A	BRINP3	ALG10
CBFA2T3	CCDC136	BTBD18	ALG10B
CBLN1	CCDC154	BTK	ALK
CBLN4	CCDC178	BTLA	ALKAL1
CCDC102B	CCDC36	BVES	ALKAL2
CCDC144NL	CCDC69	C11orf21	ALKBH8
CCDC151	CCDC8	C11orf87	ALMS1
CCDC154	CCDC80	C12orf54	ALOX12B
CCDC169	CCDC9B	C14orf132	ALOX15B
CCDC180	CCIN	C16orf54	ALOX5AP
CCDC184	CCKAR	C16orf89	ALPK2
CCDC8	CCL11	C17orf107	ALPL
CCDC80	CCL14	C1orf162	ALPP
CCIN	CCL19	C1QA	ALS2
CCKAR	CCN1	C1QTNF3	AMACR
CCL11	CCN2	C1QTNF7	AMER3
CCL19	CCN3	C1R	AMIGO2
CCL2	CCN4	C1S	AMMECR1L
CCL23	CCN5	C20orf194	AMOTL1
CCL7	CCNA1	C2orf40	AMOTL2
CCL8	CD109	C2orf74	AMPD1
CCN1	CD163	C3	AMPD3
CCN2	CD1C	C3AR1	AMPH
CCN4	CD200	C3orf20	AMZ1
CCN5	CD300E	C3orf80	ANAPC1
CCR1	CD300LB	C4A	ANGPT1
CCR10	CD300LG	C4B	ANGPT2
CCR2	CD302	C4orf50	ANGPT4
CCR4	CD36	C5AR1	ANGPTL1
CCR5	CD93	C5orf46	ANGPTL2
CCR8	CDC42EP3	C5orf49	ANGPTL3
CD109	CDH10	C5orf58	ANGPTL4
CD163	CDH11	C6	ANGPTL7
CD180	CDH19	C6orf15	ANK2
CD1C	CDH22	C7	ANK3
CD1D	CDH23	C8orf34	ANKAR
CD1E	CDH4	C8orf48	ANKDD1A
CD200	CDK14	C8orf88	ANKHD1
CD22	CDK5R2	CABCOCO1	ANKIB1
CD27	CDKL2	CACNA1B	ANKRD1
CD28	CDO1	CACNA1E	ANKRD12
CD300C	CDON	CACNA1G	ANKRD13C
CD300E	CDR1	CACNA1H	ANKRD18B
CD33	CELF2	CACNA2D1	ANKRD26
CD36	CELF3	CACNA2D3	ANKRD28
CD37	CEMIP	CADM1	ANKRD30B
CD38	CEP112	CADM2	ANKRD31
CD4	CES1	CADM3	ANKRD33B
CD40	CFH	CALB2	ANKRD34A
CD40LG	CFHR3	CALCR	ANKRD35
CD48	CFL2	CALCRL	ANKRD36
CD52	CGNL1	CALD1	ANKRD36B
CD53	CH25H	CALHM2	ANKRD36C
CD69	CHGA	CALHM5	ANKRD37
CD80	CHGB	CALY	ANKRD40
CD84	CHL1	CAMK1G	ANKRD42
CD86	CHODL	CAMK2B	ANKRD44
CD93	CHRDL1	CAMK4	ANKRD45
CDH10	CHRDL2	CAMP	ANKRD50
CDH11	CHRM2	CAND2	ANKRD53
CDH18	CHRM4	CAP2	ANKRD55
CDH19	CHRNA3	CAPN6	ANKRD6
CDH2	CHRNA4	CARTPT	ANKRD65
CDH20	CHRNB2	CASQ1	ANKS1B
CDH6	CHST15	CASQ2	ANO1
CDH8	CHST8	CASS4	ANO2
CDK14	CHSY3	CAV1	ANO4
CDK15	CIDEA	CAV2	ANO5
CDK5R2	CILP	CAVIN1	ANO6
CDYL2	CLC	CAVIN2	ANOS1
CEACAM21	CLDN10	CBX6	ANP32E
CEBPE	CLDN11	CCBE1	ANTXR1
CECR2	CLDN5	CCDC102B	ANTXR2
CELF2	CLEC10A	CCDC136	ANXA1
CELF4	CLEC11A	CCDC144A	ANXA10
CEND1	CLEC3B	CCDC158	ANXA5
CERCAM	CLEC4G	CCDC178	ANXA6
CERS1	CLIC4	CCDC184	ANXA8
CES1	CLIP3	CCDC3	ANXA8L1
CFAP221	CLIP4	CCDC36	AOC3
CFAP54	CLMP	CCDC69	AOX1
CFH	CLVS2	CCDC8	AP000781.2
CFHR1	CMA1	CCDC80	AP001931.1
CFHR3	CMTM5	CCDC85A	AP002956.1
CH25H	CMYA5	CCDC88A	AP1S2
CHI3L1	CNGA3	CCIN	AP1S3
CHI3L2	CNIH2	CCL11	AP3B2
CHIT1	CNKSR2	CCL13	AP3S1
CHN1	CNN1	CCL18	AP4E1
CHRD	CNR1	CCL19	APBA2
CHRDL1	CNRIP1	CCL2	APBB1
CHRM2	CNTN1	CCL21	APBB1IP
CHRNA6	CNTN2	CCL22	APBB2
CHRNB2	CNTN3	CCL23	APC
CHRNE	CNTN4	CCL7	APCDD1L
CHST1	CNTN6	CCL8	APELA
CHST11	CNTNAP1	CCM2L	APH1B
CHST13	CNTNAP3	CCN1	APLF
CHST7	CNTNAP3B	CCN2	APLN
CHST8	COL10A1	CCN4	APLNR
CHST9	COL11A2	CCN5	APLP1
CHSY3	COL12A1	CCNA1	APOA1
CILP	COL14A1	CCR1	APOB
CILP2	COL15A1	CCR2	APOBEC3A
CITED2	COL16A1	CCR4	APOBEC3C
CKM	COL19A1	CCR5	APOBEC3G
CLC	COL1A1	CCR7	APOBEC3H
CLCNKB	COL1A2	CCR8	APOBEC4
CLDN11	COL21A1	CD109	APOC1
CLEC10A	COL24A1	CD14	APOC2
CLEC11A	COL25A1	CD163	APOC4-APOC2
CLEC12A	COL3A1	CD180	APOD
CLEC12B	COL4A2	CD1B	APOE
CLEC17A	COL4A3	CD1C	APOH
CLEC1B	COL4A4	CD1E	APOL3
CLEC2B	COL4A5	CD200R1	APOLD1
CLEC2L	COL4A6	CD209	APP
CLEC3A	COL5A1	CD22	APPBP2
CLEC4A	COL5A2	CD226	APPL1
CLEC4C	COL6A1	CD248	AQP1
CLEC4D	COL6A2	CD28	AQP3
CLEC4F	COL6A3	CD300C	AQP9
CLEC6A	COL7A1	CD300E	AQR
CLEC7A	COL8A1	CD300LB	AR
CLEC9A	COL8A2	CD300LF	ARAP2
CLECL1	COL9A3	CD300LG	ARC
CLIP3	COLEC12	CD33	ARCN1
CLMP	COMP	CD34	ARFGAP3
CLSTN2	COPZ2	CD36	ARFGEF1
CLUL1	CORIN	CD37	ARFGEF2
CMKLR1	CORO2B	CD4	ARFGEF3
CMTM3	CORO6	CD5	ARG1
CMTM5	COX7A1	CD53	ARHGAP10
CMYA5	CPA3	CD72	ARHGAP12
CNGA3	CPB1	CD79A	ARHGAP15
CNIH2	CPE	CD79B	ARHGAP18
CNKSR2	CPEB1	CD80	ARHGAP20
CNMD	CPED1	CD84	ARHGAP21
CNR1	CPM	CD86	ARHGAP22
CNRIP1	CPXM1	CD93	ARHGAP23
CNTLN	CPXM2	CD96	ARHGAP24
CNTN1	CPZ	CDC42EP3	ARHGAP25
CNTN3	CRISPLD1	CDH11	ARHGAP28
CNTN4	CRISPLD2	CDH19	ARHGAP29
CNTNAP3	CRLF1	CDH2	ARHGAP30
CNTNAP3B	CRMP1	CDH22	ARHGAP31
COL10A1	CRTAC1	CDH23	ARHGAP42
COL11A1	CRYAB	CDH5	ARHGAP5
COL12A1	CSDC2	CDH6	ARHGAP6
COL14A1	CSPG4	CDH8	ARHGEF10
COL16A1	CSRNP3	CDK14	ARHGEF12
COL19A1	CSRP1	CDK15	ARHGEF15
COL1A1	CSRP2	CDK5R2	ARHGEF17
COL1A2	CST2	CDKL4	ARHGEF25
COL21A1	CST5	CDKL5	ARHGEF4
COL22A1	CTNNA2	CDKN2B	ARHGEF6
COL24A1	CTNNA3	CDO1	ARID2
COL25A1	CTNND2	CDON	ARID4A
COL26A1	CTSG	CEACAM4	ARID4B
COL3A1	CTSK	CELF4	ARID5B
COL4A2	CUBN	CEND1	ARIH1
COL4A5	CX3CR1	CEP170	ARL10
COL5A1	CXCL12	CEP295NL	ARL13A
COL5A2	CYBRD1	CEP85L	ARL13B
COL6A1	CYP1B1	CERCAM	ARL14EP
COL6A2	CYP2U1	CFAP54	ARL15
COL6A3	CYP7B1	CFAP58	ARL17A
COL6A5	CYS1	CFAP77	ARL17B
COL8A1	CYSLTR1	CFH	ARL4C
COL8A2	CYTL1	CFL2	ARL5A
COLEC12	CYYR1	CGNL1	ARL6
CORIN	DAAM2	CHD5	ARL9
CORO2B	DACH2	CHGB	ARMC4
CPA3	DACT1	CHI3L1	ARMC9
CPA5	DACT3	CHI3L2	ARMCX1
CPB1	DAZL	CHIT1	ARMCX2
CPB2	DCAF12L2	CHL1	ARMCX3
CPE	DCHS1	CHN1	ARMCX4
CPEB1	DCLK1	CHODL	ARMH4
CPED1	DCLK2	CHRD	ARNT
CPN2	DCN	CHRDL1	ARNT2
CPT1C	DCT	CHRDL2	ARPIN
CPXM1	DCX	CHRM2	ARPIN-AP3S2
CPXM2	DDIT4L	CHRNA3	ARPP19
CPZ	DDR2	CHRNA7	ARR3
CR1	DEFB124	CHRNB2	ARRDC3
CR1L	DENND5A	CHRNB4	ARRDC4
CRB1	DES	CHST1	ARSB
CRHBP	DGKB	CHST10	ARSG
CRISPLD1	DGKG	CHST11	ARSI
CRISPLD2	DGKI	CHST15	ARSJ
CRLF2	DHH	CHST3	ARSK
CRMP1	DIO2	CHST8	ART4
CRYBB1	DIPK2B	CHSY3	AS3MT
CRYGN	DIRAS2	CIDEB	ASAH1
CSDC2	DIRC1	CILP	ASAH2
CSF1R	DIXDC1	CILP2	ASAH2B
CSF2RA	DKK2	CLCA2	ASAP1
CSF2RB	DKK3	CLDN11	ASAP2
CSF3R	DLC1	CLDN18	ASB14
CSMD1	DLG2	CLDN5	ASB2
CSMD3	DLG4	CLEC10A	ASB3
CST1	DLX1	CLEC12A	ASB4
CST2	DLX5	CLEC14A	ASB5
CST4	DMD	CLEC17A	ASGR2
CST5	DMGDH	CLEC1A	ASH1L
CST6	DMPK	CLEC2B	ASIC4
CTCFL	DNAH9	CLEC3B	ASIP
CTHRC1	DNAJB4	CLEC4A	ASPA
CTNNA2	DNAJB5	CLEC4D	ASPN
CTNND2	DNAJC18	CLEC4E	ASTL
CTSF	DOCK11	CLEC4F	ASTN1
CTSK	DOCK3	CLEC4G	ASXL2
CUBN	DOK5	CLEC5A	ASXL3
CUX2	DOK6	CLEC6A	ATAD1
CX3CL1	DPP10	CLEC7A	ATAD2B
CX3CR1	DPP6	CLEC9A	ATCAY
CXCL10	DPT	CLECL1	ATF1
CXCL11	DPY19L2	CLIC2	ATF2
CXCL13	DPYS	CLIC4	ATF3
CXCL6	DPYSL3	CLIC6	ATF6
CXCL9	DPYSL4	CLIP3	ATF7
CXorf21	DPYSL5	CLIP4	ATF7IP
CXXC4	DRAXIN	CLMP	ATG12
CYBB	DRD5	CLNK	ATG14
CYBRD1	DRP2	CLSTN2	ATG2B
CYP1B1	DSEL	CLU	ATG4C
CYP21A2	DTNA	CMA1	ATL1
CYP26C1	DUSP26	CMKLR1	ATL3
CYP27C1	DYNC1I1	CMTM3	ATM
CYP3A43	DYNC2H1	CMYA5	ATP10A
CYP46A1	DZIP1	CNGA3	ATP10D
CYP7B1	EBF2	CNIH3	ATP11B
CYP8B1	EBF3	CNKSR2	ATP11C
CYS1	ECEL1	CNN1	ATP13A3
CYSLTR1	ECM2	CNNM1	ATP13A4
CYSLTR2	EDA2R	CNR1	ATP1A2
CYTH4	EDNRA	CNR2	ATP1A3
CYTIP	EEF1A2	CNRIP1	ATP1A4
DAB1	EFCAB1	CNTN1	ATP1B2
DACH2	EFEMP1	CNTN2	ATP2B1
DACT1	EFEMP2	CNTN4	ATP2B2
DACT3	EFNB3	CNTNAP1	ATP2B3
DAZL	EFS	CNTNAP3	ATP2B4
DBH	EGR2	CNTNAP3B	ATP6V0A4
DCAF12L2	EHD2	COL10A1	ATP6V0D2
DCBLD2	ELANE	COL11A1	ATP6V1B2
DCHS1	ELAVL4	COL11A2	ATP6V1C1
DCLK1	ELN	COL12A1	ATP6V1G2
DCLK2	ELOVL4	COL14A1	ATP7A
DCLK3	EMCN	COL15A1	ATP8A1
DCN	EMILIN1	COL16A1	ATP8A2
DCSTAMP	EMILIN3	COL18A1	ATP8B1
DCX	EML1	COL19A1	ATP8B2
DDIT4L	ENOX1	COL1A1	ATP8B4
DDR2	EPB41L3	COL1A2	ATP9A
DEFB124	EPHA3	COL22A1	ATRN
DEPP1	EPHA5	COL24A1	ATRNL1
DERL3	EPHA6	COL25A1	ATRX
DEUP1	EPHA7	COL2A1	ATXN1
DGKB	EPHB6	COL3A1	ATXN1L
DGKI	EPM2A	COL4A1	ATXN7
DGKK	EPYC	COL4A2	ATXN7L1
DHH	ERG	COL4A4	AVIL
DIO1	ESR1	COL5A1	AVPR1A
DIRC1	EVC	COL5A2	AVPR2
DISC1	EXTL1	COL5A3	AXL
DISP3	EYA1	COL6A1	AZI2
DKK2	F13A1	COL6A2	B3GALNT1
DLC1	F8	COL6A3	B3GALT2
DLG4	FABP4	COL6A5	B3GAT1
DLGAP3	FAM107A	COL6A6	B3GAT2
DNAH11	FAM110B	COL7A1	B3GNT2
DNAH8	FAM110D	COL8A1	B3GNT5
DNAJB13	FAM124A	COL8A2	B4GALNT1
DNAJB4	FAM124B	COLEC10	B4GALT6
DNAJC5B	FAM129A	COLEC12	BAALC
DNER	FAM135B	COLGALT2	BACE1
DNM3	FAM13C	COMP	BACH1
DOCK10	FAM163A	COPZ2	BACH2
DOCK2	FAM167A	CORIN	BAG2
DOCK8	FAM171B	CORO2B	BANK1
DOK2	FAM180A	CPA3	BARX1
DOK5	FAM180B	CPA4	BASP1
DOK6	FAM181B	CPAMD8	BAZ2A
DPEP3	FAM20C	CPE	BAZ2B
DPP10	FAM216B	CPEB1	BBIP1
DPP6	FAM218A	CPED1	BBOF1
DPT	FAM229B	CPN2	BBOX1
DPY19L2	FAM43B	CPNE8	BBS10
DPYS	FAM49A	CPQ	BBS7
DPYSL3	FAM83D	CPS1	BBS9
DPYSL5	FAP	CPT1C	BBX
DRC7	FAT3	CPXM1	BCAP29
DRD2	FAT4	CPXM2	BCAS1
DRP2	FAXC	CPZ	BCAS3
DSEL	FAXDC2	CR1	BCAT1
DTNA	FBLN1	CR2	BCHE
DTX3	FBLN2	CRABP1	BCL2
DUSP26	FBLN5	CRHBP	BCL2A1
DYNC2H1	FBLN7	CRISPLD1	BCL2L11
DYNLRB2	FBN1	CRISPLD2	BCL2L2
DZIP1	FBXL22	CRLF2	BCL6
EBF2	FBXL7	CRMP1	BCL6B
EBF3	FBXO32	CRTAC1	BCLAF1
EBI3	FCAR	CRTAM	BCLAF3
ECEL1	FCER1A	CRYAB	BCOR
EDA2R	FCN1	CRYBG3	BCORL1
EDARADD	FERMT2	CRYGN	BDNF
EDIL3	FEV	CSDC2	BDP1
EDNRA	FEZ1	CSF1	BEAN1
EDNRB	FGD5	CSF1R	BEND4
EEF1A2	FGF1	CSF2RB	BEND5
EFEMP1	FGF10	CSF3R	BEND6
EFEMP2	FGF13	CSGALNACT1	BEST3
EFHD1	FGF14	CSGALNACT2	BEX4
EFNB3	FGF2	CSMD1	BEX5
EGR2	FGF5	CSMD2	BGN
EID3	FGF7	CSPG4	BHLHB9
ELAVL4	FGF9	CSRNP3	BHLHE22
ELMOD1	FGFR1	CST5	BHLHE40
ELN	FGL2	CST6	BHLHE41
ELOVL2	FHL1	CTHRC1	BHMT2
ELOVL4	FHL5	CTNNA3	BICC1
EMILIN1	FHOD3	CTNND2	BICD1
EML1	FIBIN	CTSG	BICD2
EMX2	FILIP1	CTSK	BICRAL
ENOX1	FILIP1L	CTSL	BIN2
ENPEP	FKBP7	CTSO	BIRC2
ENPP2	FLNA	CUBN	BIRC3
ENTHD1	FLNC	CUX2	BIRC6
EOMES	FLRT1	CX3CR1	BLOC1S5-TXNDC5
EPB41L3	FLRT2	CXCL10	BLOC1S6
EPHA3	FMN2	CXCL12	BLZF1
EPHA5	FMO1	CXCL13	BMERB1
EPHA6	FN1	CXCL6	BMF
EPHA7	FNBP1	CXCL9	BMP3
EPHB6	FNDC1	CXCR1	BMP6
EPYC	FNDC5	CXCR2	BMPR1A
ERICH3	FOXC2	CXCR4	BMPR1B
ESR1	FOXD3	CXCR5	BMPR2
ETV1	FOXF1	CXorf21	BMT2
EVC	FOXF2	CYBB	BMX
EVC2	FOXP2	CYBRD1	BNC1
EVI2A	FOXS1	CYP11A1	BNC2
EVI2B	FREM1	CYP19A1	BNIP2
EVL	FRMD6	CYP1B1	BNIP3L
EXTL1	FRMPD3	CYP21A2	BOC
F13A1	FRRS1L	CYP26B1	BOD1L1
F2R	FRY	CYP27C1	BORCS7
F2RL2	FRZB	CYP46A1	BORCS8-MEF2B
FADS1	FSTL1	CYP7B1	BPGM
FAM110B	FXYD1	CYP8B1	BPI
FAM124B	FXYD6	CYS1	BPTF
FAM13C	FYCO1	CYSLTR1	BRAF
FAM153A	FZD1	CYSLTR2	BRINP3
FAM153B	GABRA5	CYTH4	BRMS1L
FAM153CP	GALNT15	CYTIP	BROX
FAM155A	GALNT16	CYTL1	BRPF3
FAM162B	GALNT17	CYYR1	BRWD1
FAM171A2	GALR1	DAAM2	BRWD3
FAM178B	GAP43	DACT1	BSN
FAM180A	GAPT	DACT3	BTAF1
FAM184A	GAS1	DAZL	BTBD1
FAM20A	GASK1A	DBH	BTBD19
FAM20C	GASK1B	DCC	BTBD7
FAM216B	GCG	DCHS1	BTBD8
FAM218A	GDF10	DCHS2	BTF3L4
FAM234B	GDF6	DCLK1	BTG1
FAM43B	GDF7	DCLK2	BTG2
FAM49A	GDNF	DCN	BTK
FAM92B	GEM	DCSTAMP	BTLA
FAP	GFAP	DCX	BTN1A1
FAT3	GFOD1	DDR2	BVES
FAT4	GFPT2	DENND5A	BZW1
FBLN1	GFRA1	DEPP1	C11orf21
FBLN2	GFRA2	DES	C11orf42
FBLN5	GGT5	DGKB	C11orf45
FBLN7	GHR	DGKI	C11orf54
FBN1	GHRL	DHH	C11orf65
FBN2	GJA1	DIO2	C11orf74
FBXL7	GJC1	DIP2C	C11orf87
FCER1A	GLI1	DIPK2B	C12orf4
FCER1G	GLI2	DIRAS1	C12orf42
FCGR1A	GLI3	DIRAS2	C12orf74
FCGR1B	GLIPR1	DIRC1	C14orf132
FCGR2A	GLIS1	DISP3	C14orf28
FCGR2B	GLP1R	DIXDC1	C16orf46
FCGR3A	GLP2R	DKK2	C16orf54
FCN1	GLRB	DKK3	C16orf87
FCRL1	GLT8D2	DLC1	C16orf89
FCRL2	GNAL	DLEU7	C16orf96
FCRL3	GNAO1	DLG2	C17orf107
FCRL4	GNAZ	DLGAP2	C17orf51
FCRL5	GNB4	DLX5	C18orf25
FCRL6	GNG11	DMD	C18orf54
FCRLA	GNG4	DNAH8	C19orf12
FDCSP	GNG7	DNAJB5	C1D
FERMT2	GOLGA8M	DNAJC5B	C1orf100
FFAR3	GOLGA8O	DNER	C1orf162
FGD1	GOLGA8R	DOCK10	C1orf54
FGF10	GPBAR1	DOCK2	C1QA
FGF13	GPC6	DOCK4	C1QL3
FGF14	GPER1	DOCK8	C1QL4
FGF2	GPIHBP1	DOK2	C1QTNF3
FGF5	GPM6A	DOK5	C1QTNF6
FGF7	GPM6B	DOK6	C1QTNF7
FGFR1	GPR135	DPEP2	C1R
FGG	GPR142	DPEP3	C1RL
FGL1	GPR15	DPP6	C1S
FGL2	GPR155	DPT	C20orf194
FHL5	GPR162	DPY19L2	C20orf204
FHOD3	GPR17	DPYD	C21orf59-TCP10L
FIBIN	GPR173	DPYSL3	C21orf91
FIGN	GPR183	DPYSL4	C22orf23
FIGNL2	GPR20	DPYSL5	C22orf46
FILIP1	GPR34	DRAXIN	C2CD5
FILIP1L	GPR52	DRC7	C2CD6
FLI1	GPR78	DSC3	C2orf15
FLRT2	GPR88	DSE	C2orf16
FLT1	GPRASP1	DSEL	C2orf40
FLT3	GPRASP2	DST	C2orf49
FMN2	GPX8	DTHD1	C2orf50
FMO1	GREB1	DTNA	C2orf66
FMOD	GREM1	DUSP26	C2orf69
FN1	GREM2	DYNC1I1	C2orf74
FNDC1	GRIA1	DYNC2H1	C2orf91
FNDC5	GRIA2	DYSF	C2orf92
FOLR2	GRID1	DZIP1	C3
FOLR3	GRIK2	DZIP1L	C3AR1
FOXC2	GRIK3	EBF1	C3orf14
FOXD3	GRIK5	EBF2	C3orf18
FOXF1	GRIN2A	EBF3	C3orf20
FOXG1	GRM4	ECEL1	C3orf80
FOXP3	GRP	ECM2	C4A
FOXS1	GRPR	ECSCR	C4B
FPR1	GSTM5	EDA2R	C4orf3
FPR2	GUCY1A1	EDARADD	C4orf47
FPR3	GUCY1B1	EDIL3	C4orf54
FREM1	GXYLT2	EDNRA	C5AR1
FRMPD2	GYPC	EEF1A2	C5orf15
FRMPD4	HACD1	EFCAB1	C5orf22
FRRS1L	HACD4	EFEMP1	C5orf24
FRY	HAND1	EFEMP2	C5orf46
FRZB	HAND2	EFHD1	C5orf51
FSTL1	HAS1	EFNB3	C6
FSTL4	HAS2	EFS	C6orf201
FXYD2	HDAC4	EGFLAM	C6orf58
FXYD6	HDGFL3	EGR2	C7
FXYD7	HDX	EHD2	C7orf57
FZD9	HECTD2	EHD3	C8orf34
GABBR2	HEG1	ELANE	C8orf37
GABRA2	HEPACAM2	ELAVL3	C8orf48
GABRA5	HEYL	ELAVL4	C8orf88
GADD45B	HFM1	ELK3	CA12
GADL1	HGF	ELMO1	CA5B
GALNT13	HHIP	ELMOD1	CA6
GALNT15	HIC1	ELN	CAB39
GALNT16	HIF3A	ELOVL2	CABCOCO1
GALNT17	HLF	ELOVL4	CABP4
GALNT18	HMCN1	EMCN	CABYR
GAMT	HMCN2	EMILIN1	CACNA1E
GAP43	HMGCLL1	EML1	CACNA1G
GAPT	HMX2	EN1	CACNA1H
GAS1	HOPX	ENG	CACNA1I
GASK1A	HOXA4	ENOX1	CACNA2D1
GASK1B	HPSE2	ENPEP	CACNA2D2
GATA3	HS6ST3	ENPP2	CACNA2D3
GBP5	HSD11B1	ENTHD1	CACNB4
GC	HSD17B6	ENTPD1	CADM1
GCK	HSPA12A	ENTPD3	CADM2
GCM1	HSPA2	EOMES	CADM3
GCSAML	HSPB2	EPHA3	CALB1
GDF10	HSPB3	EPHA4	CALB2
GDF5	HSPB6	EPHA5	CALCA
GDF6	HSPB7	EPHA6	CALCR
GDF7	HSPB8	EPHA7	CALCRL
GDNF	HSPG2	EPYC	CALD1
GFPT2	HTR2A	ERG	CALHM1
GFRA1	HTR2B	ERMN	CALHM2
GFRA3	HTR7	ERVFRD-1	CALHM5
GGT5	HTRA1	ESR1	CALN1
GHR	ICA1L	ESRRB	CALU
GHRL	ID4	ETS1	CAMK1D
GIMAP1	IGDCC3	ETV1	CAMK1G
GIMAP4	IGDCC4	EVC	CAMK2A
GIMAP6	IGF1	EVC2	CAMK2B
GIMAP8	IGFBP4	EVI2A	CAMK4
GJA4	IGFBP5	EVI2B	CAMKV
GJA5	IGFBP6	EVL	CAMP
GJC1	IGFBP7	EXTL1	CAMSAP2
GLB1L3	IGFN1	EYA2	CAND2
GLI1	IGLON5	EYA4	CANX
GLI3	IGSF10	F13A1	CAP2
GLIS1	IGSF11	F2R	CAPN14
GLP1R	IGSF9B	F2RL2	CAPN3
GLP2R	IL10	F2RL3	CAPN6
GLRB	IL17B	F5	CAPN9
GLT8D2	IL17RD	FABP4	CAPRIN2
GLYATL1B	IL1R1	FAM107A	CAPS2
GLYATL2	IL24	FAM110B	CARD11
GNAO1	IL31RA	FAM110D	CARD6
GNB4	IL6	FAM124A	CARD8
GNG2	IL6ST	FAM124B	CARF
GNGT2	IMPG2	FAM126A	CARMIL2
GOLGA8M	INAFM2	FAM129A	CARTPT
GPBAR1	INHBA	FAM129C	CASC1
GPC3	INKA2	FAM13C	CASC4
GPC5	INMT	FAM155A	CASD1
GPC6	INSM1	FAM163A	CASP8AP2
GPHA2	INSYN1	FAM171B	CASQ1
GPM6A	INSYN2B	FAM177B	CASQ2
GPNMB	IQSEC3	FAM180A	CASS4
GPR1	ISL1	FAM181B	CAST
GPR141	ISLR	FAM184A	CATSPER1
GPR150	ISLR2	FAM20A	CATSPERE
GPR155	ISM1	FAM20C	CAV1
GPR174	ITGA1	FAM216B	CAV2
GPR183	ITGA11	FAM228A	CAVIN1
GPR31	ITGA5	FAM229B	CAVIN2
GPR34	ITGA7	FAM43B	CAVIN4
GPR63	ITGA8	FAM49A	CBL
GPR84	ITGA9	FAM78A	CBLB
GPR85	ITGB1BP2	FAP	CBLN3
GPR88	ITGB3	FAT2	CBLN4
GPRASP1	ITGBL1	FAT3	CBWD2
GPX7	ITIH3	FAT4	CBX1
GPX8	ITIH5	FAXC	CBX6
GRAP2	ITPKB	FAXDC2	CBX7
GREB1	ITPR1	FBLN1	CC2D2A
GREM1	JAKMIP2	FBLN2	CC2D2B
GRIA1	JAM2	FBLN5	CCBE1
GRIA2	JAM3	FBLN7	CCDC102B
GRIA4	JPH2	FBN1	CCDC110
GRID1	JPH4	FBN2	CCDC112
GRIK2	KANK2	FBN3	CCDC114
GRIK3	KATNAL1	FBXL22	CCDC121
GRIK4	KCNA1	FBXL7	CCDC122
GRIN3A	KCNA2	FBXO32	CCDC13
GRIP1	KCNA5	FCAR	CCDC136
GRIP2	KCNB1	FCER1A	CCDC141
GRM1	KCNB2	FCER1G	CCDC144A
GRM4	KCNC1	FCER2	CCDC149
GRP	KCND1	FCGR1A	CCDC15
GRPR	KCND2	FCGR1B	CCDC151
GSDME	KCNE4	FCGR2A	CCDC152
GTSF1	KCNH2	FCGR2B	CCDC158
GUCA1A	KCNH6	FCGR3A	CCDC169
GUCY1A1	KCNIP1	FCGR3B	CCDC171
GUCY1A2	KCNIP3	FCMR	CCDC173
GUCY1B1	KCNJ5	FCN1	CCDC175
GXYLT2	KCNJ6	FCRL1	CCDC178
GYPC	KCNJ8	FCRL2	CCDC181
GYPE	KCNK17	FCRL3	CCDC184
GZMK	KCNK2	FCRL5	CCDC186
H2AFY2	KCNK3	FCRL6	CCDC3
HAMP	KCNMA1	FCRLA	CCDC30
HAND2	KCNMB1	FDCSP	CCDC33
HAO2	KCNMB2	FERMT2	CCDC36
HAS1	KCNN2	FERMT3	CCDC38
HAS2	KCNQ2	FEZ1	CCDC40
HAVCR1	KCNQ5	FGD5	CCDC50
HCK	KCNS2	FGF1	CCDC69
HCLS1	KCNT2	FGF10	CCDC77
HCN4	KCTD12	FGF11	CCDC8
HCST	KCTD8	FGF12	CCDC80
HDGFL3	KERA	FGF14	CCDC81
HDX	KHDRBS2	FGF2	CCDC82
HECW1	KIAA0408	FGF5	CCDC85A
HEG1	KIAA1614	FGF7	CCDC88A
HEY2	KIAA1755	FGFR1	CCDC89
HEYL	KIF19	FGFR2	CCDC91
HFM1	KIF1A	FGL2	CCDC93
HGF	KIF3C	FGR	CCDC9B
HHIP	KIF5A	FHL1	CCIN
HHIPL1	KIF5C	FHL5	CCK
HIC1	KIRREL1	FIBIN	CCL11
HIF3A	KIRREL3	FIGN	CCL13
HK3	KIT	FILIP1	CCL14
HLA-DOA	KL	FILIP1L	CCL15-CCL14
HLA-DQA1	KLF12	FKBP7	CCL16
HLA-DQB2	KLF15	FLG	CCL17
HMCN1	KLF17	FLI1	CCL18
HMGCLL1	KLF9	FLNA	CCL19
HMSD	KLHL32	FLNC	CCL2
HOXD1	KLHL33	FLRT2	CCL21
HP	KLHL38	FLT1	CCL22
HPGDS	KLHL4	FLT3	CCL23
HPN	KLHL41	FLT4	CCL3
HPSE2	KLHL5	FMN2	CCL3L1
HRC	KY	FMNL1	CCL4
HRH2	LAMA2	FMO1	CCL4L2
HS3ST2	LAMA4	FMO2	CCL7
HS3ST3B1	LAMP5	FMO3	CCL8
HS3ST4	LARP6	FMOD	CCM2L
HSD11B1	LAYN	FN1	CCN1
HSD17B14	LCN10	FNBP1	CCN2
HSF5	LCN6	FNDC1	CCN3
HSPB7	LDB2	FNDC4	CCN4
HTR1F	LDB3	FNDC5	CCN5
HTR2A	LDLRAD4	FNDC9	CCNA1
HTRA3	LDOC1	FO681492.1	CCND1
HYDIN	LEP	FOLR2	CCNG2
ICOS	LEPR	FOXC2	CCNJL
IFFO1	LGALS12	FOXD3	CCNT1
IGDCC3	LGI1	FOXF1	CCNT2
IGDCC4	LGI2	FOXI2	CCP110
IGF1	LGI4	FOXN3	CCPG1
IGF2	LHFPL6	FOXO3B	CCR1
IGFBP3	LHX6	FOXP2	CCR2
IGFBP5	LILRA1	FPGT-TNNI3K	CCR3
IGFBP7	LIMS2	FPR1	CCR4
IGLL1	LINGO2	FPR2	CCR5
IGLL5	LINGO3	FPR3	CCR7
IGSF11	LIPI	FRMD4A	CCR8
IGSF21	LIPN	FRMD6	CCSAP
IGSF6	LIX1	FRRS1L	CCSER2
IKZF1	LIX1L	FRY	CD109
IKZF3	LKAAEAR1	FST	CD14
IL10RA	LMO1	FSTL1	CD163
IL16	LMO3	FSTL5	CD163L1
IL1R1	LMOD1	FXYD1	CD164
IL1RAPL2	LMOD3	FXYD6	CD180
IL2	LMX1A	FYB1	CD19
IL21R	LONRF2	FYN	CD1B
IL24	LOX	FZD1	CD1C
IL5RA	LOXHD1	FZD4	CD1E
IL6	LOXL4	GAB3	CD2
IL7R	LPAR1	GABBR2	CD200
ILDR2	LPAR4	GABRP	CD200R1
INA	LPL	GABRQ	CD200R1L
INHA	LPP	GADL1	CD209
INHBA	LRCH2	GALNT13	CD22
INMT	LRFN5	GALNT15	CD226
INSRR	LRP12	GALNT16	CD248
INSYN2B	LRP1B	GALNT17	CD27
IQCA1	LRRC10B	GAP43	CD274
IQSEC3	LRRC17	GAPT	CD28
IRF4	LRRC18	GAS1	CD2AP
ISLR	LRRC32	GASK1A	CD300A
ISLR2	LRRC3B	GASK1B	CD300C
ISM1	LRRC4C	GATA4	CD300E
ISYNA1	LRRC55	GBP5	CD300LB
ITGA11	LRRC7	GBP6	CD300LD
ITGA2B	LRRK2	GCSAML	CD300LF
ITGA4	LRRN2	GDF10	CD300LG
ITGA5	LRRN3	GDF5	CD302
ITGA8	LRRN4CL	GDF6	CD33
ITGA9	LRRTM1	GDF7	CD34
ITGAL	LRRTM4	GEM	CD36
ITGAX	LSAMP	GFPT2	CD37
ITGB2	LTBP1	GFRA1	CD38
ITGBL1	LTBP2	GFRA2	CD3G
ITIH5	LTBP3	GFRA3	CD4
ITPR1	LUM	GGT5	CD40
JAKMIP1	LURAP1	GHR	CD48
JAKMIP2	LUZP2	GIMAP1	CD5
JAM2	LYNX1	GIMAP4	CD53
JAM3	LYVE1	GIMAP5	CD59
JPH2	LZTS1	GIMAP6	CD68
JPH3	MAB21L1	GIMAP7	CD69
JPH4	MAB21L2	GIMAP8	CD72
KANK4	MACF1	GIPC3	CD79A
KCNA1	MAGEE1	GJA1	CD79B
KCNA2	MAGEL2	GJA5	CD80
KCNA3	MAGI2	GJB6	CD83
KCNA5	MAMDC2	GJC1	CD84
KCNB2	MAMLD1	GLB1L3	CD86
KCNC1	MAN1C1	GLI1	CD8A
KCNC3	MAP1A	GLI2	CD8B2
KCND1	MAP1B	GLI3	CD93
KCND2	MAP2	GLIS2	CD96
KCNE4	MAP3K20	GLIS3	CDC14A
KCNG1	MAP6	GLRB	CDC27
KCNG3	MAP7D3	GLT1D1	CDC40
KCNH3	MAP9	GLT8D2	CDC42BPA
KCNH4	MAPK10	GLYATL2	CDC42EP3
KCNH7	MAPK4	GNAO1	CDC42SE1
KCNIP1	MAPT	GNB4	CDC5L
KCNJ16	MARVELD1	GNG11	CDC73
KCNJ8	MASP1	GNG2	CDH11
KCNK12	MC2R	GP5	CDH13
KCNK13	MC5R	GPBAR1	CDH19
KCNK2	MCC	GPC6	CDH2
KCNK3	MCEMP1	GPIHBP1	CDH5
KCNMA1	MDGA1	GPM6A	CDH6
KCNMB1	MEDAG	GPNMB	CDHR4
KCNN1	MEF2C	GPR1	CDK14
KCNN2	MEGF11	GPR141	CDK15
KCNN3	MEIS1	GPR155	CDK17
KCNQ3	MEIS3	GPR161	CDK19
KCNS1	MEOX1	GPR162	CDK5R2
KCNT1	MEOX2	GPR171	CDK6
KCNT2	METTL24	GPR174	CDKL2
KCTD12	MEX3B	GPR176	CDKL5
KCTD16	MFAP4	GPR182	CDKN1B
KCTD8	MFAP5	GPR183	CDKN2B
KDR	MGARP	GPR22	CDNF
KEL	MGAT5B	GPR27	CDO1
KERA	MGP	GPR31	CDON
KIAA0408	MICU3	GPR34	CDS2
KIAA1755	MID2	GPR65	CDSN
KIF1A	MKX	GPR68	CDYL2
KIF5A	MLLT11	GPR84	CEACAM21
KIF5C	MLN	GPR85	CEACAM4
KIF6	MLNR	GPR88	CEBPZ
KIRREL1	MMP13	GPRASP1	CECR2
KIT	MMP16	GPRC5B	CELA2B
KLF17	MMP19	GPSM1	CELF2
KLHDC7B	MMP2	GPX3	CELF3
KLHL32	MMP23B	GPX8	CELF4
KLHL34	MMRN1	GREB1	CEMIP
KLHL38	MMRN2	GREB1L	CEMIP2
KLHL4	MN1	GREM1	CEND1
KLHL5	MORN5	GREM2	CENPBD1
KLHL6	MOXD1	GRIA1	CENPC
KLRF1	MPDZ	GRIA3	CEP112
KMO	MPO	GRIA4	CEP120
KRBOX1	MPPED1	GRID1	CEP126
KRT81	MPPED2	GRIK2	CEP128
KRT86	MPZ	GRIK3	CEP135
KSR2	MRAS	GRIK4	CEP162
L1CAM	MRGPRE	GRIK5	CEP170
L3MBTL4	MRGPRF	GRIN2A	CEP19
LAIR1	MROH2B	GRIP2	CEP192
LAMA1	MRVI1	GRM6	CEP290
LAMA2	MS4A2	GRP	CEP295
LAMA4	MS4A4E	GSC	CEP295NL
LAPTM5	MSANTD3-TMEFF1	GSDMC	CEP350
LAT2	MSRB3	GSDME	CEP63
LAX1	MTURN	GSTM5	CEP68
LAYN	MTUS2	GUCA1A	CEP85L
LBH	MUSK	GUCY1A1	CEP97
LCP1	MXRA7	GUCY1A2	CERCAM
LCP2	MXRA8	GUCY1B1	CERKL
LDLRAD4	MYCT1	GXYLT2	CERS1
LEFTY2	MYEF2	GYPC	CERS4
LEPR	MYH10	GYPE	CERS6
LGI2	MYH11	GZMK	CES1
LHFPL4	MYL9	HACD4	CETN3
LHFPL6	MYLK	HAMP	CFAP161
LHX2	MYO5A	HAND1	CFAP221
LILRA1	MYOC	HAND2	CFAP300
LILRA2	MYOCD	HAS1	CFAP46
LILRA4	MYOM1	HAVCR2	CFAP47
LILRA5	MYOT	HCAR2	CFAP53
LILRB1	MYOZ2	HCAR3	CFAP54
LILRB2	MYOZ3	HCK	CFAP57
LILRB4	MYRIP	HCLS1	CFAP58
LIN28A	MYT1	HCN4	CFAP65
LIN7A	NACAD	HDAC9	CFAP69
LINGO2	NACC2	HDC	CFAP97
LINGO3	NALCN	HDGFL3	CFH
LIPN	NANOS1	HECTD2	CFHR3
LKAAEAR1	NAP1L2	HECW1	CFL2
LMOD1	NAP1L3	HECW2	CFLAR
LOX	NAV3	HEG1	CGB7
LOXHD1	NBEA	HEPACAM2	CGGBP1
LOXL4	NCAM1	HEYL	CGNL1
LPAR4	NCAM2	HGF	CH25H
LPL	NCS1	HHEX	CHAD
LRCH2	NDN	HHIP	CHD1
LRFN1	NDST4	HHIPL1	CHD2
LRFN5	NECAB1	HIST1H1D	CHD3
LRP12	NEFM	HIST1H2AD	CHD6
LRP2	NEGR1	HIST1H2AI	CHD8
LRRC15	NELL1	HIST1H2BC	CHD9
LRRC17	NEUROD1	HIST1H2BF	CHGB
LRRC18	NEXMIF	HIST1H4K	CHI3L1
LRRC25	NEXN	HIST2H2BF	CHI3L2
LRRC32	NFASC	HIST2H3D	CHIC1
LRRC38	NFATC4	HK3	CHIT1
LRRC3B	NGB	HLA-DOA	CHL1
LRRC4B	NGF	HLA-DPB1	CHM
LRRC4C	NGFR	HLA-DQA1	CHML
LRRC63	NHSL2	HLA-DQA2	CHMP3
LRRK2	NID1	HLA-DQB2	CHN1
LRRN3	NIPAL4	HLA-DRB5	CHODL
LRRTM4	NIPSNAP3B	HLX	CHORDC1
LSAMP	NKAPL	HMCN1	CHRD
LST1	NKD1	HMX2	CHRDL1
LTA	NKX2-2	HMX3	CHRDL2
LTBP1	NKX2-5	HOMER2	CHRFAM7A
LTBP2	NKX3-2	HOPX	CHRM2
LUM	NLGN1	HOXC10	CHRM3
LUZP2	NLGN2	HOXC4	CHRM4
LVRN	NLGN3	HOXC8	CHRNA3
LY6H	NLRP3	HOXC9	CHRNA6
LY86	NMRK2	HOXD10	CHRNB2
LY9	NMUR1	HOXD9	CHRNB4
LY96	NNAT	HP	CHRNE
LYPD1	NNMT	HPCAL4	CHST1
LZTS1	NOG	HPGDS	CHST10
MAEL	NOS1	HPN	CHST11
MAGEA8	NOVA1	HPR	CHST14
MAGEB2	NOX4	HPSE2	CHST15
MAGEE1	NPAS3	HRH2	CHST3
MAGEH1	NPAS4	HS3ST2	CHST8
MAGEL2	NPBWR1	HS3ST3A1	CHSY1
MAP1A	NPIPB8	HS3ST3B1	CHSY3
MAP1B	NPR1	HS3ST4	CHURC1
MAP1LC3C	NPR2	HS3ST5	CIB4
MAP2	NPR3	HSD11B1	CIDEB
MAP3K15	NPTX1	HSD17B14	CILP
MAP6	NPTX2	HSD17B6	CILP2
MAP9	NPTXR	HSPA12B	CIR1
MAPK10	NPY1R	HSPB2	CLASP1
MAPK4	NPY5R	HSPB6	CLASP2
MATK	NR2F1	HSPB7	CLCA2
MATN3	NR4A3	HSPB8	CLCNKA
MBOAT4	NRG3	HSPG2	CLCNKB
MC2R	NRK	HTR1B	CLDN10
MCEMP1	NRP2	HTR2A	CLDN11
MCHR1	NRSN1	HTR2B	CLDN18
MDFIC	NRXN1	HTR3A	CLDN6
MDGA2	NRXN2	HTR7	CLEC10A
MED12L	NRXN3	HTRA1	CLEC12A
MEDAG	NSG2	HTRA3	CLEC14A
MEF2C	NTM	HTRA4	CLEC17A
MEGF10	NTN1	HVCN1	CLEC1A
MEI1	NTN3	IBSP	CLEC2B
MEI4	NTNG1	ICAM1	CLEC2D
MEOX2	NTNG2	IDO1	CLEC2L
METTL24	NTRK2	IFFO1	CLEC3B
MEX3B	NTRK3	IGF1	CLEC4A
MFAP4	NTS	IGFBP3	CLEC4D
MFAP5	NTSR1	IGFBP5	CLEC4E
MFGE8	NUAK1	IGFBP6	CLEC4F
MGARP	NUDT10	IGFBPL1	CLEC4G
MGAT4C	NUDT11	IGFL1	CLEC5A
MGAT5B	NXPE1	IGFL3	CLEC6A
MGP	NXPE2	IGLON5	CLEC7A
MICU3	NXPE4	IGSF10	CLEC9A
MILR1	NXPH3	IGSF11	CLECL1
MIR1915HG	OGN	IGSF21	CLGN
MITF	OLFM3	IGSF6	CLIC2
MIXL1	OLFML1	IGSF9B	CLIC4
MLNR	OLFML2B	IKZF1	CLIC5
MMP11	OLFML3	IL10RA	CLIC6
MMP13	OLIG1	IL16	CLIP1
MMP16	OMD	IL17RD	CLIP3
MMP19	OPCML	IL1R1	CLIP4
MMP2	OPRD1	IL1RL1	CLK1
MMP7	OR51E2	IL21R	CLK4
MMP9	OSBPL6	IL2RA	CLMP
MMRN1	OTUD7A	IL2RB	CLNK
MN1	P2RY14	IL5RA	CLSTN2
MNDA	P4HA3	IL6	CLSTN3
MOBP	PABPC4L	IL6ST	CLU
MORN5	PABPC5	IL7R	CLUL1
MOV10L1	PAK3	IMPG2	CLVS1
MOXD1	PALD1	INA	CLVS2
MPDZ	PALLD	INHA	CMA1
MPEG1	PALM	INHBA	CMKLR1
MPP2	PALM2-AKAP2	INMT	CMTM3
MPPED1	PALMD	INSRR	CMTM5
MRAS	PAM	INSYN1	CMTM6
MRC1	PAMR1	INSYN2A	CMYA5
MRGPRF	PAPLN	INSYN2B	CNGA3
MROH2B	PAPPA	IQCA1	CNGB1
MROH9	PAPPA2	IQSEC3	CNGB3
MRVI1	PARVA	IRAK3	CNIH3
MS4A2	PBX1	IRX3	CNKSR2
MS4A4A	PBX3	ISLR	CNN1
MS4A4E	PCBP3	ISLR2	CNN3
MS4A6A	PCDH10	ISM1	CNNM1
MS4A7	PCDH11X	ITGA10	CNOT7
MSC	PCDH18	ITGA11	CNPY4
MSN	PCDH19	ITGA4	CNR1
MSR1	PCDH7	ITGA5	CNR2
MSRB3	PCDH9	ITGA7	CNRIP1
MTUS2	PCDHA10	ITGAD	CNST
MXRA8	PCDHA12	ITGAL	CNTLN
MYBPC2	PCDHA2	ITGAM	CNTN1
MYBPH	PCDHA3	ITGAV	CNTN2
MYCT1	PCDHA8	ITGAX	CNTN3
MYEF2	PCDHB10	ITGB2	CNTN4
MYH10	PCDHB4	ITGB3	CNTN5
MYH11	PCDHB7	ITGBL1	CNTNAP1
MYH13	PCDHGA12	ITIH3	CNTNAP3
MYH6	PCDHGA2	ITIH5	CNTNAP3B
MYL3	PCDHGA3	ITK	CNTNAP5
MYLK	PCDHGA4	ITM2A	CNTRL
MYO16	PCDHGA5	ITPR1	COBLL1
MYO18B	PCDHGA9	ITPR2	COL10A1
MYO1F	PCDHGB5	JAKMIP1	COL11A1
MYO5A	PCDHGB6	JAKMIP2	COL12A1
MYOC	PCDHGB7	JAM2	COL13A1
MYOZ3	PCDHGC3	JAM3	COL14A1
MYT1L	PCDHGC5	JAZF1	COL15A1
MZB1	PCLO	JCAD	COL16A1
NAALAD2	PCOLCE	JPH2	COL18A1
NACAD	PCP4	JPH3	COL19A1
NAIP	PCP4L1	JPH4	COL1A1
NALCN	PCSK1	KANK2	COL1A2
NAP1L2	PCSK2	KANK4	COL21A1
NAP1L3	PCYT1B	KATNAL1	COL22A1
NAV3	PDE10A	KCNA2	COL23A1
NBEA	PDE1A	KCNA3	COL24A1
NCAM1	PDE1B	KCNA5	COL25A1
NCAM2	PDE1C	KCNAB1	COL26A1
NCKAP1L	PDE2A	KCNB1	COL3A1
NDN	PDE3A	KCNB2	COL4A1
NDNF	PDE4B	KCND2	COL4A2
NDST3	PDE4D	KCND3	COL4A3
NDST4	PDE5A	KCNE1	COL4A3BP
NECAB1	PDE7B	KCNE4	COL4A4
NECAB2	PDE8B	KCNH1	COL4A5
NEFH	PDGFC	KCNH7	COL5A1
NEFM	PDGFRA	KCNIP1	COL5A2
NEGR1	PDGFRB	KCNJ10	COL5A3
NETO1	PDGFRL	KCNJ15	COL6A1
NEXMIF	PDK4	KCNJ5	COL6A2
NEXN	PDLIM3	KCNJ6	COL6A3
NFASC	PDLIM4	KCNJ8	COL6A5
NGF	PDLIM7	KCNJ9	COL6A6
NHSL2	PDPN	KCNK13	COL7A1
NID1	PDZD2	KCNK2	COL8A1
NID2	PDZD4	KCNK3	COL8A2
NKAIN4	PDZRN3	KCNMA1	COL9A1
NKAPL	PDZRN4	KCNMB1	COL9A3
NKX3-2	PEBP4	KCNMB2	COLEC12
NKX6-1	PECAM1	KCNN1	COLGALT2
NLGN1	PEG10	KCNN3	COLQ
NLGN4X	PEG3	KCNQ2	COMP
NLGN4Y	PENK	KCNQ5	COPS2
NLRP12	PGM5	KCNS2	COPZ2
NLRP3	PGR	KCNT2	CORIN
NLRP4	PHF21B	KCTD12	CORO2B
NME8	PHF24	KDR	CORO6
NMRK2	PHLDB1	KERA	CP
NNMT	PHLDB2	KIAA1614	CPA3
NOG	PHOX2A	KIAA1755	CPA4
NOL4	PHOX2B	KIF17	CPA5
NOVA1	PHYHIP	KIF1A	CPA6
NOX4	PHYHIPL	KIF26B	CPB2
NPAS4	PI15	KIF3C	CPD
NPFFR2	PI16	KIF5A	CPEB1
NPR3	PIANP	KIF5C	CPEB2
NPTX1	PIEZO2	KIRREL1	CPEB3
NPTX2	PIP4P2	KIRREL2	CPEB4
NPTXR	PIRT	KIRREL3	CPED1
NR1H4	PKD1	KL	CPLANE1
NR2F2	PKD2	KLF12	CPM
NR4A3	PKIA	KLF14	CPN2
NREP	PKNOX2	KLF17	CPNE4
NRG3	PLA2G2C	KLF9	CPNE8
NRK	PLA2G4C	KLHL32	CPO
NRP1	PLA2G5	KLHL38	CPQ
NRP2	PLAC9	KLHL4	CPS1
NRROS	PLAGL1	KLHL5	CPT1C
NRXN1	PLCD4	KLHL6	CPXM1
NRXN2	PLCL1	KLK4	CPXM2
NRXN3	PLCXD3	KLRD1	CPZ
NSG2	PLD5	KLRG1	CR1
NTM	PLEKHG4B	KMO	CR1L
NTNG2	PLEKHO1	KRT1	CR2
NTRK3	PLIN1	KRT13	CRABP2
NUDT10	PLIN4	KRT16	CRACR2A
NUDT11	PLN	KRT17	CREB1
NXPE2	PLP1	KRT5	CREB3L2
NXPH3	PLPP7	KRT6A	CREB5
OBSL1	PLPPR4	KRT6B	CREBL2
ODAPH	PLPPR5	KRT6C	CREBRF
OGDHL	PLSCR4	L1CAM	CREBZF
OGN	PLXDC2	LAIR1	CREG2
OLFM1	PLXNA4	LAMA2	CRHBP
OLFML1	PLXNB3	LAMA4	CRHR2
OLFML2B	PMP2	LAMC1	CRIM1
OLFML3	PMP22	LAMP5	CRISPLD1
OLIG1	PNCK	LAPTM5	CRISPLD2
OLR1	PNMA8A	LATS2	CRLF1
OMD	PNMA8B	LAX1	CRLF2
OPCML	PODN	LAYN	CRMP1
OPRL1	POPDC2	LBH	CRNKL1
OR13A1	POSTN	LBP	CROCC2
OR51E1	POU3F2	LCA5	CROT
OR51E2	POU3F3	LCN10	CRTAC1
OR52N4	PPFIA2	LCN6	CRTAM
OSBPL6	PPP1R12B	LCP1	CRTC3
OVCH1	PPP1R14A	LCP2	CRYAB
OVCH2	PPP1R1A	LDB2	CRYBB1
OXTR	PPP1R3C	LDB3	CRYBG3
P2RX3	PPP2R2B	LDOC1	CRYGN
P2RX7	PRDM5	LEP	CSDC2
P2RY10	PRDM6	LEPR	CSDE1
P2RY12	PRDM8	LGALS12	CSF1
P2RY13	PRELP	LGI2	CSF1R
P2RY14	PREX2	LGI3	CSF2
P2RY6	PRG4	LGR5	CSF2RA
P2RY8	PRICKLE1	LHFPL6	CSF2RB
P4HA3	PRICKLE2	LIFR	CSF3R
PABPC4L	PRIMA1	LILRA1	CSGALNACT1
PABPC5	PRKAA2	LILRA2	CSGALNACT2
PACSIN1	PRKAR2B	LILRA4	CSMD1
PADI4	PRKCB	LILRA6	CSMD2
PAH	PRKD1	LILRB1	CSMD3
PAK3	PRKG1	LILRB2	CSNK1G1
PAK5	PRKN	LILRB3	CSNK1G3
PALM	PRND	LILRB4	CSPG4
PALM2	PRNP	LILRB5	CSPG5
PALM2-AKAP2	PROK1	LIMS2	CSRNP3
PAPPA2	PRPH	LIN7A	CSRP1
PARM1	PRPH2	LINGO4	CSRP2
PARVG	PRRG3	LIPC	CST2
PCDH10	PRRX1	LIX1	CST4
PCDH15	PRSS23	LIX1L	CST5
PCDH17	PRTG	LMCD1	CTAGE15
PCDH18	PRUNE2	LMO2	CTAGE8
PCDH9	PSD	LMO3	CTAGE9
PCDHA11	PTCH2	LMOD1	CTBS
PCDHA13	PTCHD1	LMX1A	CTCFL
PCDHA3	PTCHD4	LONRF2	CTDSPL2
PCDHB1	PTGDS	LOX	CTHRC1
PCDHB3	PTGER1	LOXHD1	CTIF
PCDHGB4	PTGER3	LOXL1	CTLA4
PCOLCE	PTGFR	LOXL2	CTNNA2
PCSK1	PTGIR	LOXL4	CTNNA3
PCSK1N	PTGIS	LPAR1	CTNND1
PCYT1B	PTH1R	LPAR4	CTNND2
PDCD1LG2	PTHLH	LPP	CTR9
PDE10A	PTN	LRAT	CTSB
PDE1A	PTPN5	LRCH2	CTSF
PDE1B	PTPRM	LRFN5	CTSG
PDE3A	PTPRN	LRP1B	CTSK
PDE6B	PTPRQ	LRRC15	CTSL
PDGFC	PTPRS	LRRC17	CTSO
PDGFD	PTPRT	LRRC25	CTTNBP2NL
PDGFRA	PTX3	LRRC32	CTXND1
PDGFRB	PURG	LRRC38	CUBN
PDGFRL	PWWP3B	LRRC4	CUL4B
PDLIM3	PXDN	LRRC4C	CUL5
PDPN	PYGM	LRRC55	CUX2
PDZD4	PYGO1	LRRC70	CWC22
PDZRN3	PYY	LRRC8C	CWF19L2
PDZRN4	QKI	LRRIQ1	CX3CL1
PEBP4	RAB23	LRRK2	CX3CR1
PEG3	RAB31	LRRN2	CXADR
PGBD5	RAB39A	LRRN4CL	CXCL10
PGM5	RAB3C	LRRTM2	CXCL11
PGR	RAB44	LRRTM4	CXCL12
PHF21B	RAB9B	LSAMP	CXCL13
PHF24	RADIL	LSP1	CXCL5
PHYHIPL	RAI2	LTBP1	CXCL6
PI15	RANBP3L	LTBP2	CXCL8
PI16	RASA4B	LTBP3	CXCL9
PIANP	RASD1	LTF	CXCR1
PID1	RASD2	LUM	CXCR2
PIEZO2	RASGRF2	LURAP1	CXCR4
PIFO	RASGRP2	LVRN	CXCR5
PIK3CG	RASL12	LY6H	CXorf21
PIK3R5	RASSF8	LY6K	CXorf65
PIK3R6	RBFOX3	LY86	CXXC4
PKD1L3	RBM20	LY9	CYB5D1
PKHD1	RBM24	LY96	CYBB
PKIA	RBMS3	LYNX1	CYBRD1
PKNOX2	RBPMS	LYVE1	CYGB
PLA1A	RBPMS2	LZTS1	CYLD
PLA2G2D	RCAN2	MAB21L1	CYP11A1
PLA2G5	RCVRN	MAB21L2	CYP19A1
PLAU	RECK	MACF1	CYP1B1
PLCB2	REEP1	MAEL	CYP21A2
PLCL1	REEP2	MAF	CYP24A1
PLCXD3	RELN	MAFB	CYP26A1
PLD4	REM1	MAGEH1	CYP26B1
PLEK	RERG	MAGEL2	CYP27C1
PLEKHG4B	RET	MAL	CYP2A6
PLGLB2	RETN	MAMDC2	CYP2U1
PLN	RFX6	MAMLD1	CYP3A4
PLPP4	RGMA	MAN1C1	CYP3A7
PLPPR4	RGMB	MAP1A	CYP46A1
PLPPR5	RGS2	MAP1B	CYP7B1
PLSCR4	RGS22	MAP1LC3C	CYP8B1
PLXDC2	RGS4	MAP2	CYS1
PLXNA4	RGS5	MAP6	CYSLTR1
PLXNC1	RGS7	MAP9	CYSLTR2
PMP2	RGS7BP	MAPK10	CYTH3
PNMA3	RGS9	MAPK4	CYTH4
PNMA5	RHBDL3	MAPT	CYTIP
PNMA8A	RHOB	2021-03-01	CYTL1
PNMA8B	RHOJ	2021-03-04	CYYR1
PNOC	RIC3	MARCO	DAAM1
PODN	RIMBP2	MASP1	DAAM2
PODNL1	RIMKLB	MATK	DAB2
POMC	RIMS1	MATN3	DACH2
POSTN	RIMS2	MCC	DACT1
POU3F3	RIMS3	MCEMP1	DACT2
PPFIA2	RLBP1	MCF2	DACT3
PPM1E	RNASE3	MCHR1	DAPK1
PPP1R1A	RNF112	MCTP1	DAPP1
PPP1R3B	RNF144A	MDFIC	DAZL
PRAM1	RNF150	MDGA1	DBN1
PRDM6	RNF165	MED12L	DCAF17
PRELP	RNF180	MEDAG	DCAF5
PREX1	RNF217	MEF2C	DCAF7
PREX2	ROBO1	MEFV	DCBLD1
PRG4	ROBO2	MEGF10	DCBLD2
PRICKLE1	ROR2	MEIS1	DCC
PRICKLE2	RORA	MEIS2	DCDC1
PRKAR2B	RORB	MEIS3	DCDC2
PRKCB	RPRM	MEOX1	DCHS1
PRKCQ	RPRML	MEOX2	DCHS2
PRKD1	RPS6KA6	METTL11B	DCLK1
PRKG1	RSPO1	METTL24	DCLK2
PRL	RSPO2	MEX3B	DCLK3
PRND	RSPO3	MFAP2	DCN
PRR16	RTL3	MFAP4	DCP2
PRRX1	RTL5	MFAP5	DCSTAMP
PRSS35	RTL8B	MFGE8	DCUN1D1
PRSS42P	RUNX1T1	MGAM	DCX
PRSS45P	RXRG	MGARP	DDHD1
PRSS50	RYR2	MGAT5B	DDHD2
PRUNE2	RYR3	MGP	DDI2
PSMA8	S1PR1	MICU3	DDIT4L
PTCH2	S1PR3	MILR1	DDR2
PTCHD4	SALL2	MINDY2	DDX3X
PTCRA	SAMD11	MIR1915HG	DDX46
PTGDR	SAMD4A	MITF	DDX58
PTGDS	SBSPON	MKX	DDX6
PTGER1	SCARA3	MLC1	DDX60L
PTGER3	SCARA5	MLLT11	DEGS1
PTGFR	SCARF2	MMP1	DENND1B
PTGIR	SCG2	MMP11	DENND2C
PTGIS	SCG3	MMP12	DENND4A
PTH1R	SCGN	MMP13	DENND4C
PTH2R	SCHIP1	MMP14	DENND5A
PTPN13	SCN11A	MMP16	DENND5B
PTPN5	SCN1B	MMP19	DEPP1
PTPN7	SCN2B	MMP2	DES
PTPRC	SCN3A	MMP9	DESI2
PTPRD	SCN3B	MMRN1	DEUP1
PTPRM	SCN4B	MMRN2	DEXI
PTPRN	SCN5A	MN1	DGKH
PTPRQ	SCN7A	MNDA	DGKI
PTPRT	SCN9A	MORN5	DHFR2
PTX3	SCRG1	MOV10L1	DHX29
PURG	SCUBE1	MOXD1	DHX36
PVALB	SCUBE2	MPDZ	DHX40
PYDC1	SDC3	MPEG1	DICER1
PYHIN1	SDK1	MPP2	DIO1
PZP	SELE	MPPED2	DIO2
RAB31	SELENOM	MRAS	DIP2B
RAB33A	SELP	MRC1	DIP2C
RAB39A	SEMA3A	MRGPRF	DIPK1A
RAB39B	SEMA3G	MRVI1	DIPK1C
RAB3C	2021-09-04	MS4A1	DIPK2A
RAB9B	SERPINE1	MS4A14	DIPK2B
RADIL	SERPINE2	MS4A2	DIRAS1
RANBP3L	SERPINF1	MS4A4A	DIRAS2
RASD1	SERPING1	MS4A4E	DIRAS3
RASD2	SESN3	MS4A6A	DIRC1
RASGEF1C	SETBP1	MS4A7	DISC1
RASGRP2	SEZ6	MSANTD3-TMEFF1	DISP1
RASL12	SEZ6L	MSC	DIXDC1
RASSF2	SFRP1	MSMB	DKK1
RASSF8	SFRP2	MSN	DKK2
RBM24	SFRP4	MSR1	DKK3
RBMS3	SFTPD	MSRB3	DLC1
RBPJL	SGCA	MUC16	DLEU7
RBPMS2	SGCD	MUSK	DLG2
RCAN2	SGCE	MXRA5	DLG4
RCSD1	SGIP1	MXRA7	DLGAP1
RCVRN	SH3BGR	MXRA8	DLGAP2
RD3	SH3GL2	MYBPC2	DLX5
RDX	SH3PXD2B	MYCN	DLX6
RECK	SH3RF3	MYCT1	DMD
REEP2	SHC3	MYH10	DMGDH
RELN	SHC4	MYH11	DMXL1
REM1	SHE	MYL3	DMXL2
RERG	SHISA2	MYL9	DNAAF1
RET	SHISA3	MYLK	DNAH5
RETN	SHISA9	MYO16	DNAH6
RFLNB	SHISAL1	MYO1F	DNAH7
RFTN1	SIGLEC6	MYO3A	DNAH9
RGL1	SIX2	MYO5A	DNAJB14
RGPD1	SLC16A7	MYOC	DNAJB4
RGS1	SLC18A1	MYOCD	DNAJB5
RGS17	SLC18A2	MYOM1	DNAJB9
RGS18	SLC18A3	MYOT	DNAJC10
RGS22	SLC22A17	MYOZ1	DNAJC13
RGS4	SLC24A3	MYOZ3	DNAJC18
RGS7	SLC26A10	NACAD	DNAJC24
RGS7BP	SLC2A4	NAIP	DNAJC27
RGS9	SLC35F1	NALCN	DNAJC28
RHBDL3	SLC45A1	NAP1L2	DNAJC5B
RHOH	SLC4A3	NAP1L3	DNAJC6
RHOJ	SLC5A7	NAV1	DNAL1
RIC3	SLC6A17	NAV3	DNALI1
RIMBP3	SLC6A2	NBEA	DOCK1
RIMKLB	SLC7A14	NCAM1	DOCK10
RIMS1	SLC7A2	NCAM2	DOCK11
RIMS2	SLC7A3	NCCRP1	DOCK2
RIPOR3	SLC8A1	NCF1	DOCK3
RNASE2	SLC8A2	NCF2	DOCK4
RNASE3	SLC8A3	NCKAP1L	DOCK7
RNASE6	SLC9A9	NCR1	DOCK8
RND2	SLCO1C1	NDN	DOCK9
RNF150	SLIT1	NDST3	DOK3
RNF175	SLIT2	NECAB1	DOK5
RNF180	SLIT3	NECAB2	DOK6
RNF212	SLITRK2	NEFH	DOP1A
RNF217	SLITRK3	NEFL	DOP1B
ROBO1	SLITRK4	NEFM	DPEP2
ROBO2	SLITRK5	NEGR1	DPEP3
ROR2	SLITRK6	NELL2	DPF3
RORB	SMAD9	NEXMIF	DPP10
RPRM	SMIM10	NEXN	DPP6
RPS6KA6	SMOC2	NFAM1	DPP8
RSPO1	SMPX	NFATC1	DPT
RSPO2	SMTN	NGF	DPY19L2
RSPO3	SMYD1	NGFR	DPY19L3
RTL3	SNAI2	NHSL2	DPY19L4
RTL5	SNAP25	NID1	DPYD
RTN1	SNAP91	NID2	DPYSL2
RUFY4	SNCA	NKAIN4	DPYSL3
RUNDC3B	SNED1	NKAPL	DPYSL4
RUNX1T1	SNRPN	NKX2-2	DPYSL5
RXFP1	SNTG2	NKX3-2	DRAM1
RXRG	SNURF	NLGN1	DRAXIN
S100B	SOBP	NLGN2	DRC7
S100Z	SOD3	NLGN4X	DRD1
S1PR3	SOGA3	NLGN4Y	DRD2
SALL2	SORBS1	NLRC4	DRGX
SAMD11	SORBS2	NLRP12	DRP2
SAMSN1	SORCS1	NLRP3	DSC1
SARDH	SORCS2	NME8	DSC2
SASH3	SORCS3	NMUR1	DSCAM
SBK3	SOX17	NNAT	DSCAML1
SCARA3	SOX5	NNMT	DSE
SCARF2	SPARC	NOG	DSEL
SCG2	SPARCL1	NOS1	DSG2
SCG3	SPART	NOTCH2	DSG3
SCIMP	SPEG	NOTCH3	DSP
SCN11A	SPOCK1	NOVA1	DST
SCN1B	SPOCK3	NOVA2	DSTYK
SCN2B	SPON1	NOX4	DTHD1
SCN3A	SRPX	NPAS3	DTNA
SCN3B	SRPX2	NPAS4	DTWD1
SCN4A	SRRM4	NPPC	DTWD2
SCN4B	SSBP2	NPR1	DTX1
SCN7A	SSC5D	NPR3	DTX3
SCN9A	SSPN	NPTX1	DUOX1
SCT	SST	NPTXR	DUSP1
SCTR	ST18	NPY5R	DUSP10
SCUBE1	ST3GAL3	NR3C1	DUSP19
SCUBE2	ST6GAL2	NR4A3	DUSP26
SCUBE3	ST6GALNAC5	NREP	DUSP5
SDC2	ST8SIA1	NRG2	DUSP6
SDK1	ST8SIA2	NRG3	DYNC1H1
SDK2	STAB1	NRK	DYNC1I1
SEC14L6	STAC	NRP1	DYNC1I2
SELE	STARD9	NRP2	DYNC1LI2
SELL	STEAP4	NRROS	DYNC2H1
SELP	STK32A	NRXN1	DYNLT3
SEMA3A	STK32B	NRXN3	DYRK1A
SEMA3D	STMN2	NSG2	DYRK2
SEMA3G	STMN4	NTM	DYRK3
2021-09-04	STON1	NTN1	DYSF
SERPINA1	STON1-GTF2A1L	NTNG1	DZANK1
SERPINA10	STRA6	NTNG2	DZIP1
SERPINA5	STUM	NTRK1	DZIP1L
SERPINE2	STXBP5L	NTRK2	DZIP3
SERPINF1	SULF1	NTRK3	EBF1
SERPING1	SULT1C4	NUAK1	EBF2
SERPINI1	SUSD5	NUDT10	EBF3
SERTM2	SV2A	NUDT11	EBF4
SESN3	SV2B	NXN	EBLN2
SETBP1	SV2C	NXPE2	ECI2
SEZ6	SVEP1	NXPE3	ECM2
SEZ6L	SVIL	NXPH3	ECSCR
SFMBT2	SVOP	ODAM	EDAR
SFRP2	SYDE1	OGN	EDARADD
SFRP4	SYN2	OLFM1	EDEM1
SGCA	SYNC	OLFM3	EDEM3
SGCD	SYNDIG1	OLFML1	EDIL3
SGCG	SYNE1	OLFML2A	EDN1
SGIP1	SYNM	OLFML2B	EDNRA
SH2D1A	SYNPO	OLFML3	EDNRB
SH3GL2	SYNPO2	OLR1	EEA1
SH3RF3	SYP	OMD	EFCAB12
SHANK1	SYPL2	OMG	EFCAB13
SHC4	SYT11	OPCML	EFCAB14
SHE	SYT4	OPRL1	EFEMP1
SHISA2	SYT6	OR2I1P	EFEMP2
SHISA7	TAC1	OR51E1	EFHB
SHISAL2A	TACR1	OR51E2	EFHD1
SHOC1	TACR2	OSBPL6	EFNA5
SIGLEC1	TAFA4	OSCAR	EFNB3
SIGLEC10	TAFA5	OSM	EFR3A
SIGLEC11	TAGLN	OSMR	EFS
SIGLEC14	TAGLN3	OSR1	EGFLAM
SIGLEC6	TAL1	OTOA	EGFR
SIGLEC7	TCEAL2	P2RX2	EGR1
SIGLEC8	TCEAL5	P2RX7	EGR2
SIGLEC9	TCEAL7	P2RY10	EGR3
SIRPB1	TCF21	P2RY12	EHBP1
SIRPB2	TCF23	P2RY13	EHD2
SIRPD	TCF4	P2RY14	EHD3
SKIDA1	TCTEX1D1	P2RY4	EHF
SLA	TDRD9	P2RY8	EID1
SLAMF1	TEAD1	P4HA3	EID2B
SLAMF7	TECTA	PABPC4L	EID3
SLAMF8	TEK	PABPC5	EIF2AK2
SLC12A3	TENM2	PAK3	EIF2AK3
SLC12A5	TENM3	PALLD	EIF3A
SLC14A1	TENM4	PALM	EIF4E3
SLC16A12	TENT5B	PALM2-AKAP2	EIF4G3
SLC16A7	TFPI2	PALMD	ELAVL3
SLC1A2	TGFB1I1	PAPPA	ELAVL4
SLC1A3	TGFB2	PAPPA2	ELF1
SLC22A17	TGFB3	PARP15	ELK3
SLC22A9	TGFBI	PARVG	ELK4
SLC24A3	TGFBR1	PBX1	ELL2
SLC24A4	TGFBR3	PCDH10	ELMO1
SLC27A6	THBS1	PCDH12	ELMOD1
SLC2A14	THBS2	PCDH17	ELMOD2
SLC2A3	THBS4	PCDH7	ELN
SLC2A7	THEG	PCDH9	ELOVL2
SLC30A3	THEGL	PCDHA1	ELOVL3
SLC35F1	THRSP	PCDHA10	ELOVL4
SLC36A2	THSD7A	PCDHA11	ELOVL5
SLC37A2	THSD7B	PCDHA12	EMB
SLC6A13	THY1	PCDHA3	EMCN
SLC6A17	TIE1	PCDHA6	EMILIN1
SLC7A14	TIMP2	PCDHAC1	EML1
SLC7A2	TIMP3	PCDHB10	EMP1
SLC7A3	TLL1	PCDHB11	EMP3
SLC8A1	TLR4	PCDHB12	EMSY
SLC8A3	TLR7	PCDHB15	EMX2
SLCO4C1	TM6SF1	PCDHB16	EN1
SLFN14	TMC3	PCDHB4	ENAH
SLIT2	TMCC2	PCDHB5	ENG
SLITRK4	TMEFF1	PCDHB6	ENKUR
SMC1B	TMEFF2	PCDHB7	ENO2
SMIM10	TMEM100	PCDHB8	ENOX1
SMO	TMEM119	PCDHGA12	ENPEP
SMOC1	TMEM130	PCDHGA2	ENPP1
SMTNL2	TMEM132E	PCDHGA3	ENPP2
SNAP25	TMEM178A	PCDHGA4	ENPP3
SNCAIP	TMEM178B	PCDHGA5	ENPP4
SNRPN	TMEM179	PCDHGA8	ENPP5
SNURF	TMEM200B	PCDHGA9	ENPP6
SNX20	TMEM252	PCDHGB1	ENTHD1
SOAT2	TMEM255A	PCDHGB2	ENTPD1
SOD3	TMEM35A	PCDHGB3	ENTPD3
SOGA3	TMEM47	PCDHGB4	ENTPD4
SOHLH1	TMEM71	PCDHGB5	ENTPD7
SORCS1	TMEM74	PCDHGB6	EOGT
SORCS2	TMOD1	PCDHGB7	EOMES
SOX11	TMOD2	PCDHGC3	EP300
SOX17	TMSB15A	PCDHGC4	EPAS1
SOX5	TMTC1	PCDHGC5	EPB41L2
SPACA6	TNC	PCOLCE	EPB41L3
SPARC	TNFAIP6	PCOLCE2	EPB41L4A
SPARCL1	TNFAIP8L3	PCP4L1	EPB42
SPART	TNN	PCSK2	EPC2
SPATA21	TNNI3K	PCYT1B	EPDR1
SPATA9	TNNT3	PDCD1LG2	EPG5
SPI1	TNR	PDE10A	EPGN
SPINK13	TNS1	PDE1A	EPHA3
SPINK2	TNS2	PDE1B	EPHA4
SPN	TNXB	PDE2A	EPHA5
SPOCK1	TOX	PDE3A	EPHA6
SPOCK2	TPH1	PDE5A	EPHA7
SPON1	TPM1	PDE6B	EPHB6
SPP1	TPM2	PDE7B	EPHX3
SPSB4	TPO	PDGFC	EPM2A
SPTBN4	TRABD2B	PDGFD	EPOR
SPTLC3	TRAM1L1	PDGFRA	EPS15
SPX	TRARG1	PDGFRB	EPYC
SRGN	TRIL	PDGFRL	ERAP1
SRPX2	TRIM55	PDLIM3	ERBB2
SRRM4	TRIM61	PDLIM4	ERBIN
SRSF12	TRIM9	PDPN	ERC1
SSC5D	TRO	PDZD2	ERC2
SSTR2	TRPC1	PDZD4	ERCC4
SSTR3	TRPC3	PDZRN3	ERCC6
ST3GAL6	TRPC4	PDZRN4	ERCC6L2
ST6GAL2	TRPM3	PEBP4	EREG
ST6GALNAC3	TRPM8	PECAM1	ERG
ST6GALNAC5	TRPS1	PEG10	ERGIC2
ST8SIA1	TSHZ2	PEG3	ERICH5
ST8SIA2	TSHZ3	PENK	ERLEC1
ST8SIA4	TSPAN11	PEX5L	ERMN
ST8SIA5	TSPAN18	PGM5	ERN1
STAB1	TSPAN2	PGR	ERO1B
STAC2	TSPAN9	PHACTR1	ERP27
STAP1	TTC28	PHF24	ERRFI1
STARD9	TTLL7	PHLDB2	ERVFRD-1
STC1	TUB	PHOX2A	ERVMER34-1
STC2	TUBA1A	PHOX2B	ERVV-1
STK32A	TUBB6	PHYHIP	ERVW-1
STK32B	TUNAR	PI15	ESAM
STMN2	TUSC3	PI16	ESCO1
STON1	TWIST1	PIANP	ESF1
STON1-GTF2A1L	TWIST2	PIEZO2	ESM1
STPG2	TXLNB	PIK3CD	ESR1
STUM	TYRP1	PIK3CG	ESR2
STXBP5L	UBE2QL1	PIK3R5	ESRRB
SUCNR1	UCN3	PIK3R6	ESRRG
SULF1	ULK2	PILRA	ESYT2
SULT1C4	UNC13A	PIRT	ETAA1
SUSD5	UNC45B	PKD1L3	ETFBKMT
SV2A	UNC80	PKD2	ETFRF1
SV2B	USP51	PKHD1L1	ETNK1
SVEP1	UTRN	PKNOX2	ETS1
SYCP2	VAT1L	PLA1A	ETS2
SYCP2L	VCAN	PLA2G2D	ETV1
SYDE1	VEGFC	PLA2G4C	ETV3
SYN3	VENTX	PLA2G5	ETV5
SYNDIG1	VGLL3	PLA2G7	EVC
SYNE1	VIP	PLAAT1	EVC2
SYNM	VIPR2	PLCG2	EVI2A
SYNPO2	VIT	PLCL1	EVI2B
SYP	VLDLR	PLCXD3	EVI5
SYPL2	VSTM1	PLD4	EVL
SYT11	VSTM2A	PLEK	EVX2
SYT14	VSTM4	PLEKHD1	EXOC5
SYT15	VWA5B2	PLEKHG4B	EXOC6B
SYT3	VWC2	PLEKHO1	EXOC8
SYT6	VWF	PLEKHO2	EXTL1
SYT9	VXN	PLIN1	EXTL2
TAC1	WASF3	PLIN4	EYA1
TACR1	WDR17	PLN	EYA2
TAFA1	WFDC1	PLP1	EYA4
TAFA5	WNK3	PLPP4	EYS
TAGAP	WNT16	PLPP7	F13A1
TAGLN	WNT2B	PLPPR4	F2R
TAL1	WNT6	PLSCR4	F2RL2
TBCEL	WNT7A	PLXDC1	F2RL3
TBX1	WNT9A	PLXDC2	F3
TBX21	WNT9B	PLXNA4	F5
TBX5	WSCD1	PLXNB3	F8
TCEAL2	WSCD2	PLXNC1	FABP4
TCEAL5	WWTR1	PM20D1	FAM102B
TCEAL7	XKR4	PMP22	FAM107A
TCF15	XKR7	PNMA3	FAM107B
TCF21	YPEL1	PNMA5	FAM110B
TCF4	YPEL4	PNMA6A	FAM114A1
TDRD1	ZBTB16	PNMA8A	FAM114A2
TDRD10	ZBTB47	PNMA8B	FAM124A
TDRD6	ZCCHC12	PODN	FAM124B
TDRP	ZCCHC18	PODNL1	FAM126A
TECTA	ZCCHC24	POMK	FAM126B
TEK	ZDBF2	POPDC2	FAM129A
TENM3	ZDHHC15	POPDC3	FAM129C
TENM4	ZDHHC22	POSTN	FAM133B
TESPA1	ZEB1	POU2F2	FAM135A
TF	ZEB2	POU3F1	FAM135B
TFEC	ZFHX4	POU3F3	FAM13A
TFPI2	ZFP28	PPEF1	FAM13B
TG	ZFPM2	PPFIA2	FAM13C
TGFB2	ZMAT1	PPP1R12B	FAM153A
TGFB3	ZNF135	PPP1R16B	FAM160B1
THBS1	ZNF25	PPP1R18	FAM161A
THBS4	ZNF354C	PPP1R1A	FAM161B
THEGL	ZNF385B	PPP1R3C	FAM163A
THEMIS2	ZNF385D	PPP2R2B	FAM167A
THPO	ZNF423	PPP4R4	FAM168A
THSD7A	ZNF454	PRAM1	FAM168B
THSD7B	ZNF471	PRDM6	FAM169A
THY1	ZNF483	PRELP	FAM171A2
TIGIT	ZNF521	PREX2	FAM171B
TIMP2	ZNF536	PRG4	FAM172A
TIMP3	ZNF540	PRICKLE1	FAM174B
TLR1	ZNF582	PRICKLE2	FAM177B
TLR10	ZNF660	PRIMA1	FAM180A
TLR4	ZNF662	PRKAR2B	FAM184A
TLR6	ZNF667	PRKCB	FAM20A
TLR7	ZNF677	PRKCH	FAM20C
TLR8	ZNF727	PRKD1	FAM214A
TM6SF1	ZNF781	PRKG1	FAM216B
TMCC2	ZNF835	PRL	FAM217A
TMEFF1	ZNF843	PRND	FAM217B
TMEFF2	ZNF853	PROK2	FAM218A
TMEM108	ZPLD1	PRPH	FAM227B
TMEM119	ZSCAN18	PRPH2	FAM228A
TMEM121	ZSCAN23	PRR16	FAM228B
TMEM130		PRRG3	FAM229B
TMEM132E		PRRX1	FAM234B
TMEM136		PSD	FAM3C
TMEM155		PTAFR	FAM43B
TMEM169		PTCHD1	FAM49A
TMEM200B		PTCHD4	FAM76B
TMEM200C		PTCRA	FAM78A
TMEM255A		PTGDS	FAM78B
TMEM26		PTGER3	FAM83B
TMEM273		PTGFR	FAM90A1
TMEM35A		PTGIR	FAM91A1
TMEM47		PTGIS	FAM98B
TMEM52B		PTGS1	FAP
TMEM71		PTH1R	FAR1
TMIGD3		PTH2R	FAT3
TMSB15A		PTHLH	FAT4
TNFAIP6		PTN	FAXC
TNFAIP8L2		PTPN14	FAXDC2
TNFRSF13B		PTPN5	FBLN1
TNFRSF4		PTPRC	FBLN2
TNFSF14		PTPRM	FBLN5
TNFSF18		PTPRN	FBLN7
TNFSF4		PTPRT	FBN1
TNFSF8		PTPRZ1	FBN2
TNN		PTX3	FBXL17
TNR		PURG	FBXL2
TNS1		PVALB	FBXL22
TPBGL		PWWP3B	FBXL3
TPSAB1		PXDN	FBXL4
TPSB2		PXDNL	FBXL7
TPSD1		PYGM	FBXO11
TRABD2B		PYGO1	FBXO15
TRAF3IP3		PYHIN1	FBXO17
TREM2		PZP	FBXO28
TREML4		QKI	FBXO30
TRIM46		RAB31	FBXO32
TRIM50		RAB34	FBXO38
TRIM55		RAB39A	FBXO39
TRIM58		RAB39B	FBXO48
TRIM61		RAB3C	FBXW11
TRIM9		RAB3IL1	FCAR
TRMT9B		RAB42	FCER1A
TRO		RAB7B	FCER1G
TRPC1		RAB9B	FCER2
TRPC4		RAI14	FCGR1A
TRPC6		RANBP3L	FCGR1B
TRPM3		RARB	FCGR2A
TSHZ3		RASGRP1	FCGR2B
TSKS		RASGRP2	FCGR3A
TSPAN11		RASGRP3	FCGR3B
TSPAN2		RASGRP4	FCHO2
TTC28		RASL11B	FCHSD2
TTYH2		RASL12	FCMR
TUB		RASSF2	FCN1
TUBA1A		RASSF5	FCRL1
TUBB4A		RASSF8	FCRL2
TUBB8P12		RASSF9	FCRL3
TULP2		RBFOX3	FCRL4
TUSC3		RBM20	FCRL5
TWIST1		RBM44	FCRL6
TWIST2		RBMS1	FCRLA
TXLNB		RBMS3	FDCSP
TXNDC2		RBP7	FECH
UCHL1		RBPMS2	FEM1B
UGT3A2		RCAN2	FEM1C
UNC13A		RCSD1	FER
UNC13C		RCVRN	FER1L5
UNC5C		RDX	FER1L6
UNC79		RECK	FERMT2
UNC80		REEP2	FEZ1
UPB1		RELN	FEZ2
UROC1		RERG	FGD4
USP51		RERGL	FGD5
UTRN		RETN	FGD6
VAT1L		RFLNB	FGF1
VAV1		RFTN1	FGF10
VCAM1		RFTN2	FGF11
VCAN		RFX8	FGF12
VEGFC		RGL1	FGF14
VGLL1		RGMA	FGF17
VGLL3		RGR	FGF18
VIP		RGS1	FGF2
VIPR2		RGS18	FGF20
VSIG4		RGS2	FGF23
VSTM2L		RGS4	FGF3
VSTM4		RGS5	FGF5
VTN		RGS7	FGF7
VWF		RGS7BP	FGF9
VXN		RGS8	FGFBP2
WAS		RGS9	FGFR1
WDFY4		RHOJ	FGFR1OP2
WDR17		RIC3	FGFR2
WDR64		RIMBP3	FGG
WIPF1		RIMKLB	FGL1
WNK3		RIMS1	FGL2
WNT1		RIMS2	FGR
WNT2		RIMS4	FHL1
WNT5A		RIPOR2	FHL3
WNT6		RLBP1	FHL5
WNT9B		RNASE2	FHOD3
WSCD1		RNF150	FIBIN
WSCD2		RNF165	FICD
XKR4		RNF175	FIGN
XKR5		RNF180	FILIP1
YPEL1		ROBO1	FILIP1L
YPEL4		ROR1	FKBP10
ZBED9		ROR2	FKBP14
ZBTB10		RORA	FKBP5
ZBTB16		RORB	FKBP7
ZBTB8B		RPH3A	FKBP9
ZCCHC24		RPRM	FLG
ZDHHC15		RRAGD	FLI1
ZDHHC19		RSPO1	FLNA
ZDHHC22		RSPO2	FLNC
ZEB1		RSPO3	FLRT2
ZEB2		RTL3	FLRT3
ZFHX4		RTL5	FLT1
ZFP42		RTL8B	FLT3
ZFP82		RTN1	FLT4
ZFP92		RUNDC3A	FMN1
ZFPM2		RUNX1T1	FMNL1
ZFR2		RUNX2	FMNL2
ZIK1		RXFP1	FMNL3
ZKSCAN7		S100A12	FMO1
ZNF114		S100A8	FMO2
ZNF135		S100Z	FMO3
ZNF157		S1PR1	FMOD
ZNF208		S1PR3	FMR1
ZNF229		SACS	FN1
ZNF256		SALL2	FNBP1
ZNF257		SAMD11	FNDC1
ZNF285		SAMD4A	FNDC3A
ZNF311		SAMSN1	FNDC3B
ZNF331		SASH3	FNDC4
ZNF334		SBSN	FNDC5
ZNF345		SCARA3	FNDC9
ZNF347		SCARA5	FNIP1
ZNF354C		SCARF2	FNIP2
ZNF366		SCEL	FO681492.1
ZNF385B		SCG2	FOLH1
ZNF385D		SCG3	FOLR2
ZNF415		SCGB3A1	FOLR3
ZNF418		SCGN	FOS
ZNF423		SCHIP1	FOSB
ZNF43		SCIMP	FOSL2
ZNF439		SCN11A	FOXD3
ZNF454		SCN1B	FOXF1
ZNF469		SCN2A	FOXG1
ZNF470		SCN2B	FOXI2
ZNF471		SCN3A	FOXJ2
ZNF521		SCN3B	FOXJ3
ZNF540		SCN4A	FOXN1
ZNF559		SCN4B	FOXN2
ZNF559-ZNF177		SCN5A	FOXN3
ZNF568		SCN7A	FOXO1
ZNF569		SCN9A	FOXO3
ZNF570		SCRG1	FOXO3B
ZNF582		SCUBE2	FOXP1
ZNF583		SCUBE3	FOXP3
ZNF610		SDC2	FOXS1
ZNF625		SDK1	FP565260.6
ZNF626		SDK2	FPGT-TNNI3K
ZNF648		SEC14L4	FPR1
ZNF66		SEC14L6	FPR2
ZNF660		SELE	FPR3
ZNF662		SELL	FRA10AC1
ZNF665		SELP	FRAS1
ZNF667		SEMA3D	FREM1
ZNF676		SEMA3E	FREM2
ZNF677		SEMA3G	FRK
ZNF683		SEMA6B	FRMD4A
ZNF71		SEMA7A	FRMD4B
ZNF727		2021-09-04	FRMD5
ZNF728		SERPINA3	FRMD6
ZNF730		SERPINB2	FRMPD1
ZNF736		SERPINE1	FRRS1L
ZNF781		SERPINF1	FRS2
ZNF790		SERPING1	FRY
ZNF793		SERTM2	FRYL
ZNF804A		SETBP1	FRZB
ZNF813		SEZ6	FSD1L
ZNF829		SEZ6L	FSIP2
ZNF835		SFMBT2	FST
ZNF843		SFRP1	FSTL1
ZNF850		SFRP2	FSTL4
ZNF853		SFRP4	FTO
ZNF878		SFTPA2	FUT11
ZNF98		SFTPB	FXR1
ZNF99		SFTPD	FXYD1
ZPLD1		SGCA	FXYD2
ZSCAN1		SGCD	FXYD6
ZSCAN10		SGCE	FYB1
ZSCAN18		SGIP1	FYB2
ZSCAN23		SH2D1A	FYCO1
		SH2D3C	FYN
		SH3BP5	FYTTD1
		SHANK1	FZD1
		SHANK3	FZD3
		SHC4	FZD4
		SHE	FZD6
		SHISA2	FZD7
		SHISA3	G0S2
		SHISA4	G2E3
		SHISA6	G3BP2
		SHISA7	GAB1
		SHISAL1	GAB2
		SHOX2	GAB3
		SIAH3	GABARAP
		SIGLEC1	GABARAPL1
		SIGLEC10	GABPA
		SIGLEC11	GABRA2
		SIGLEC14	GABRA3
		SIGLEC5	GABRB2
		SIGLEC6	GABRB3
		SIGLEC7	GABRR2
		SIGLEC8	GADD45B
		SIGLEC9	GADL1
		SIRPB1	GAL3ST4
		SIRPB2	GALNT1
		SIX1	GALNT15
		SIX3	GALNT16
		SIX4	GALNT17
		SLA	GALNT3
		SLAMF8	GALNT4
		SLAMF9	GALNT6
		SLC11A1	GALNT7
		SLC13A5	GALNT8
		SLC16A2	GALNTL6
		SLC16A7	GAP43
		SLC17A7	GAPT
		SLC18A2	GAREM1
		SLC1A2	GAREM2
		SLC1A3	GAS1
		SLC22A16	GAS2L2
		SLC22A17	GASK1A
		SLC24A3	GASK1B
		SLC24A4	GAST
		SLC26A10	GATAD2B
		SLC26A7	GBE1
		SLC26A9	GBP1
		SLC27A6	GBP2
		SLC2A12	GBP4
		SLC2A3	GBP5
		SLC30A3	GBP6
		SLC34A2	GCC2
		SLC35F1	GCFC2
		SLC35F3	GCNT2
		SLC38A11	GCNT7
		SLC45A1	GCOM1
		SLC46A2	GCSAM
		SLC47A1	GCSAML
		SLC5A7	GDAP1
		SLC6A1	GDF5
		SLC6A17	GDF6
		SLC7A10	GDF7
		SLC7A14	GDNF
		SLC7A2	GDPD4
		SLC8A1	GEM
		SLC9A9	GFAP
		SLCO1C1	GFPT2
		SLFN11	GFRA1
		SLFN12	GFRA2
		SLFN12L	GGCX
		SLFN5	GGT5
		SLIT2	GHR
		SLIT3	GIGYF2
		SLITRK2	GIMAP1
		SLITRK3	GIMAP4
		SLITRK4	GIMAP5
		SLITRK6	GIMAP6
		SMARCA1	GIMAP7
		SMIM10	GIMAP8
		SMYD1	GINM1
		SNAI2	GIPC3
		SNAP25	GIT2
		SNAP91	GJA1
		SNCA	GJA3
		SNCG	GJA5
		SNED1	GJB6
		SNTG2	GJB7
		SNX29	GJC1
		SORBS1	GK5
		SORCS1	GLB1L
		SORCS2	GLCCI1
		SOX11	GLDC
		SOX17	GLI1
		SOX5	GLI2
		SOX6	GLI3
		SOX7	GLIPR1
		SPARC	GLIPR1L1
		SPARCL1	GLIPR1L2
		SPART	GLIPR2
		SPATA46	GLIS2
		SPEG	GLIS3
		SPHK1	GLP1R
		SPI1	GLP2R
[truncated: 3,582 more rows]

## Sheet: miRNA
Molecular characterization of TGF-beta high group						Molecular characterization of TGF-beta low group
ESAD	STAD	COAD	READ			ESAD	STAD	COAD	READ
hsa-miR-372-3p	hsa-miR-214-5p	hsa-miR-490-3p	hsa-miR-143-5p			hsa-let-7f-1-3p	hsa-miR-508-3p	hsa-miR-500a-5p	hsa-miR-6715b-3p
hsa-miR-371a-5p	hsa-miR-487b-3p	hsa-miR-133b	hsa-miR-6842-3p			hsa-miR-652-3p	hsa-miR-146a-3p	hsa-miR-500b-5p	hsa-miR-215-3p
hsa-miR-371a-3p	hsa-miR-23b-3p	hsa-miR-1	hsa-miR-654-5p			hsa-miR-21-3p	hsa-miR-509-3p	hsa-miR-501-5p	hsa-miR-362-5p
hsa-miR-520g-3p	hsa-miR-154-3p	hsa-miR-133a-3p	hsa-let-7e-5p			hsa-miR-151a-3p	hsa-miR-4728-3p	hsa-miR-33b-5p	hsa-miR-378a-3p
hsa-miR-520h	hsa-miR-143-5p	hsa-miR-125b-2-3p	hsa-miR-99a-5p			hsa-let-7d-3p	hsa-miR-215-3p	hsa-miR-1277-3p	hsa-miR-942-3p
hsa-miR-373-3p	hsa-miR-379-5p	hsa-miR-99a-5p	hsa-let-7c-3p			hsa-miR-505-5p	hsa-miR-767-3p	hsa-miR-378a-5p	hsa-miR-203b-3p
hsa-miR-518f-5p	hsa-miR-409-5p	hsa-miR-615-3p	hsa-miR-100-5p			hsa-miR-29a-5p	hsa-miR-4652-5p	hsa-miR-29b-3p	hsa-miR-3917
hsa-miR-520e	hsa-miR-654-5p	hsa-let-7c-5p	hsa-let-7c-5p			hsa-miR-16-2-3p	hsa-miR-3150b-3p	hsa-miR-130b-3p	hsa-miR-500b-3p
hsa-miR-526b-5p	hsa-let-7a-2-3p	hsa-miR-100-5p	hsa-miR-125b-5p			hsa-miR-151a-5p	hsa-miR-802	hsa-miR-362-3p	hsa-miR-378a-5p
hsa-miR-512-3p	hsa-miR-34c-5p	hsa-miR-143-3p	hsa-miR-125b-2-3p			hsa-miR-378c	hsa-miR-206	hsa-miR-3131	hsa-miR-203a
hsa-miR-520f-3p	hsa-miR-199b-5p	hsa-miR-125b-5p	hsa-miR-1			hsa-miR-30b-3p	hsa-miR-577	hsa-miR-30b-5p	hsa-miR-500a-3p
hsa-miR-525-5p	hsa-miR-337-3p	hsa-let-7a-2-3p	hsa-miR-145-5p			hsa-miR-627-5p	hsa-miR-767-5p	hsa-miR-942-5p	hsa-miR-32-3p
hsa-miR-517a-3p	hsa-miR-127-3p	hsa-miR-139-3p	hsa-miR-34c-5p			hsa-miR-744-5p	hsa-miR-105-5p	hsa-miR-29a-5p	hsa-miR-19b-3p
hsa-miR-517b-3p	hsa-miR-139-5p	hsa-miR-218-5p	hsa-miR-133a-3p			hsa-miR-200c-5p	hsa-miR-18a-5p	hsa-miR-3613-5p	hsa-miR-3677-3p
hsa-miR-518b	hsa-miR-654-3p	hsa-miR-145-3p	hsa-miR-216a-5p			hsa-miR-222-5p	hsa-miR-934	hsa-miR-502-5p	hsa-miR-92a-1-5p
hsa-miR-515-3p	hsa-miR-432-5p	hsa-miR-7702	hsa-let-7a-2-3p			hsa-miR-378a-5p	hsa-miR-215-5p	hsa-miR-215-5p	hsa-miR-19a-3p
hsa-miR-1323	hsa-miR-758-5p	hsa-miR-216a-5p	hsa-miR-34c-3p			hsa-miR-3613-5p	hsa-miR-188-5p	hsa-miR-338-3p	hsa-miR-194-3p
hsa-miR-518a-3p	hsa-miR-139-3p	hsa-let-7c-3p	hsa-miR-133b			hsa-miR-671-5p	hsa-miR-192-5p	hsa-miR-3200-3p	hsa-miR-452-5p
hsa-miR-518e-3p	hsa-miR-758-3p	hsa-miR-139-5p	hsa-miR-187-3p			hsa-miR-219a-1-3p	hsa-miR-194-3p	hsa-miR-3677-3p	hsa-miR-3074-5p
hsa-miR-520a-3p	hsa-miR-377-5p	hsa-miR-145-5p	hsa-miR-490-3p			hsa-miR-6892-5p	hsa-miR-7-5p	hsa-miR-92a-1-5p	hsa-miR-130b-5p
hsa-miR-518c-5p	hsa-miR-195-3p		hsa-miR-5683			hsa-miR-200b-5p	hsa-miR-192-3p	hsa-miR-1307-5p	hsa-miR-7-5p
hsa-miR-520a-5p	hsa-miR-496		hsa-miR-508-5p			hsa-miR-18a-3p	hsa-miR-942-5p	hsa-miR-192-5p	hsa-miR-501-3p
hsa-miR-519d-3p	hsa-miR-370-5p		hsa-miR-122-5p			hsa-miR-335-3p	hsa-miR-18a-3p	hsa-miR-590-5p	hsa-miR-95-3p
hsa-miR-516b-5p	hsa-miR-199a-5p					hsa-miR-1307-5p	hsa-miR-935	hsa-miR-194-3p	hsa-miR-576-5p
hsa-miR-373-5p	hsa-miR-411-3p					hsa-miR-942-5p	hsa-miR-429	hsa-miR-301a-5p
hsa-miR-519a-5p	hsa-miR-431-3p					hsa-miR-200a-5p	hsa-miR-141-3p	hsa-miR-660-5p
hsa-miR-519c-3p	hsa-miR-433-3p					hsa-miR-6842-3p	hsa-miR-33b-5p	hsa-miR-7974
hsa-miR-520b	hsa-let-7c-3p					hsa-miR-135b-3p	hsa-miR-4746-5p	hsa-miR-425-5p
hsa-miR-520c-3p	hsa-miR-218-5p					hsa-miR-550a-3p	hsa-miR-550a-3p	hsa-miR-339-5p
hsa-miR-518c-3p	hsa-miR-145-3p					hsa-miR-15b-3p	hsa-miR-552-5p	hsa-miR-17-5p
hsa-miR-516a-5p	hsa-miR-143-3p					hsa-miR-378a-3p	hsa-miR-194-5p	hsa-miR-20a-5p
hsa-miR-512-5p	hsa-miR-5683					hsa-miR-194-5p	hsa-miR-877-5p	hsa-miR-144-3p
hsa-miR-515-5p	hsa-miR-125b-5p					hsa-miR-625-3p	hsa-miR-616-3p	hsa-miR-452-3p
hsa-miR-522-3p	hsa-miR-410-3p					hsa-miR-625-5p	hsa-miR-224-5p	hsa-miR-196a-5p
hsa-miR-498	hsa-miR-145-5p					hsa-miR-192-3p	hsa-miR-625-5p	hsa-miR-203b-3p
hsa-miR-520d-3p	hsa-miR-204-5p					hsa-miR-429	hsa-miR-200b-5p	hsa-miR-3651
hsa-miR-122-5p	hsa-miR-99a-3p					hsa-miR-3127-5p	hsa-miR-33a-5p	hsa-miR-627-5p
hsa-miR-519a-3p	hsa-miR-100-5p					hsa-miR-33a-5p	hsa-miR-196a-5p	hsa-miR-935
hsa-miR-517-5p	hsa-let-7c-5p					hsa-miR-96-5p	hsa-miR-222-5p	hsa-miR-3150b-3p
hsa-miR-204-5p	hsa-miR-125b-2-3p					hsa-miR-182-5p	hsa-miR-29b-1-5p	hsa-miR-188-3p
hsa-miR-99a-3p	hsa-miR-99a-5p					hsa-miR-192-5p	hsa-miR-615-3p	hsa-miR-18a-5p
hsa-miR-125b-2-3p	hsa-miR-216a-5p					hsa-miR-33b-5p	hsa-miR-652-5p	hsa-miR-191-3p
hsa-let-7c-5p	hsa-miR-133b					hsa-miR-23a-5p	hsa-miR-210-3p	hsa-miR-592
hsa-miR-99a-5p	hsa-miR-217					hsa-miR-29b-1-5p	hsa-miR-625-3p	hsa-miR-33a-5p
hsa-miR-34c-5p	hsa-miR-1					hsa-miR-1266-5p	hsa-miR-146a-5p	hsa-miR-548f-3p
hsa-let-7c-3p	hsa-miR-133a-3p					hsa-miR-183-5p	hsa-miR-589-3p	hsa-miR-188-5p
hsa-let-7e-5p	hsa-miR-1224-5p					hsa-miR-194-3p	hsa-miR-616-5p	hsa-miR-362-5p
hsa-miR-758-3p	hsa-miR-490-3p					hsa-miR-203a	hsa-miR-335-3p	hsa-miR-4461
hsa-miR-125b-5p						hsa-miR-6510-3p	hsa-miR-942-3p	hsa-miR-3648
hsa-miR-708-3p						hsa-miR-215-3p	hsa-miR-200c-3p	hsa-miR-215-3p
hsa-miR-199a-5p						hsa-miR-215-5p	hsa-miR-17-5p
hsa-miR-130a-3p						hsa-miR-518a-5p	hsa-miR-590-5p
hsa-miR-708-5p						hsa-miR-518f-3p	hsa-miR-455-3p
hsa-miR-655-3p						hsa-miR-523-3p	hsa-miR-552-3p
hsa-let-7a-2-3p						hsa-miR-527	hsa-miR-200a-3p
hsa-miR-154-3p							hsa-miR-502-5p
hsa-miR-493-3p							hsa-miR-3127-5p
hsa-miR-100-5p							hsa-miR-296-3p
hsa-miR-199b-5p							hsa-miR-32-3p
hsa-miR-382-3p							hsa-miR-532-3p
hsa-miR-99b-3p							hsa-miR-130b-3p
hsa-miR-214-5p							hsa-miR-20a-5p
hsa-miR-34c-3p							hsa-miR-93-3p
hsa-miR-125a-5p							hsa-miR-92a-1-5p
hsa-miR-214-3p							hsa-miR-188-3p
hsa-miR-199a-3p							hsa-miR-19a-3p
hsa-miR-199b-3p							hsa-miR-15b-3p
hsa-miR-369-5p							hsa-miR-500b-5p
hsa-miR-139-3p							hsa-miR-200c-5p
hsa-miR-99b-5p							hsa-miR-141-5p
hsa-miR-29c-3p							hsa-miR-629-3p
hsa-let-7e-3p							hsa-miR-500a-5p
hsa-let-7i-5p							hsa-miR-452-3p
hsa-miR-154-5p							hsa-miR-3651
hsa-miR-664a-5p							hsa-miR-16-2-3p
							hsa-miR-1277-3p
							hsa-miR-500b-3p
							hsa-miR-3200-3p
							hsa-miR-96-5p
							hsa-miR-203a
							hsa-miR-92a-3p
							hsa-miR-362-3p
							hsa-miR-378a-5p
							hsa-miR-106b-5p
							hsa-miR-3613-5p
							hsa-miR-200a-5p
							hsa-miR-4326
							hsa-miR-200b-3p
							hsa-miR-93-5p
							hsa-miR-501-3p
							hsa-miR-19b-1-5p
							hsa-miR-1307-5p
							hsa-miR-501-5p
							hsa-miR-550a-5p
							hsa-miR-296-5p
							hsa-miR-576-5p
							hsa-miR-130b-5p
							hsa-miR-345-5p
							hsa-miR-378a-3p
							hsa-miR-339-5p
							hsa-miR-16-1-3p
							hsa-miR-362-5p
							hsa-miR-937-3p
							hsa-miR-20a-3p
							hsa-miR-19b-3p
							hsa-miR-592
							hsa-miR-4677-3p
							hsa-miR-1307-3p
							hsa-miR-421
							hsa-miR-196b-5p
							hsa-miR-1266-5p
							hsa-miR-627-5p
							hsa-miR-301a-5p
							hsa-miR-219a-5p
							hsa-miR-7-1-3p
							hsa-miR-1270
							hsa-miR-590-3p
							hsa-miR-190a-5p
							hsa-miR-301b
							hsa-miR-7702
							hsa-miR-15b-5p
							hsa-miR-940
							hsa-miR-135a-5p
							hsa-miR-500a-3p
							hsa-miR-628-3p
							hsa-miR-3074-5p
							hsa-miR-151a-5p
							hsa-miR-769-3p
							hsa-miR-219a-1-3p
							hsa-miR-3677-3p
							hsa-miR-423-3p
							hsa-miR-32-5p
							hsa-miR-144-3p
							hsa-miR-103a-2-5p
							hsa-miR-651-5p
							hsa-miR-191-3p
							hsa-miR-17-3p
							hsa-miR-9-3p
							hsa-miR-338-3p
							hsa-miR-3131
							hsa-miR-642a-5p
							hsa-miR-671-5p
							hsa-miR-1306-5p
							hsa-miR-222-3p
							hsa-miR-548b-3p
							hsa-miR-23a-5p
							hsa-miR-29b-3p
							hsa-miR-148b-5p
							hsa-miR-106b-3p
							hsa-miR-142-3p
							hsa-miR-3615
							hsa-miR-548v
							hsa-miR-3614-5p
							hsa-miR-191-5p
							hsa-miR-29a-5p
							hsa-miR-4772-5p
							hsa-miR-15a-5p
							hsa-miR-624-5p
							hsa-miR-455-5p
							hsa-miR-95-3p
							hsa-miR-652-3p
							hsa-miR-505-3p
							hsa-miR-1254
							hsa-miR-142-5p
							hsa-miR-589-5p
							hsa-miR-25-3p
							hsa-miR-197-3p
							hsa-miR-452-5p
							hsa-let-7g-3p
							hsa-miR-425-5p
							hsa-miR-324-5p
							hsa-miR-301a-3p
							hsa-miR-1226-3p
							hsa-miR-502-3p
							hsa-miR-532-5p
							hsa-miR-484
							hsa-miR-221-5p
							hsa-miR-3928-3p
							hsa-miR-16-5p
							hsa-miR-3648
							hsa-miR-744-3p
							hsa-miR-148a-5p
							hsa-miR-155-5p
							hsa-miR-3170
							hsa-miR-183-5p
							hsa-miR-1301-3p
							hsa-miR-660-5p
							hsa-miR-203b-3p
							hsa-miR-185-3p
							hsa-miR-671-3p
							hsa-miR-1180-3p
							hsa-miR-3653
							hsa-miR-1976
							hsa-miR-330-5p
							hsa-miR-182-5p
							hsa-miR-33a-3p
							hsa-miR-331-5p
							hsa-miR-6842-3p
							hsa-miR-3607-3p
							hsa-miR-339-3p
							hsa-miR-221-3p
							hsa-miR-378c
							hsa-miR-3065-5p
							hsa-miR-30b-3p
							hsa-miR-335-5p
							hsa-miR-148a-3p
							hsa-miR-185-5p
							hsa-miR-135b-5p
							hsa-miR-153-3p
							hsa-miR-744-5p
							hsa-miR-153-5p
							hsa-miR-34a-5p
							hsa-miR-629-5p
							hsa-miR-3065-3p
							hsa-miR-26b-5p
							hsa-miR-21-3p
							hsa-miR-92b-3p
							hsa-miR-454-3p
							hsa-miR-425-3p
							hsa-miR-98-3p
							hsa-miR-223-3p
							hsa-miR-324-3p
							hsa-miR-27a-5p
							hsa-miR-584-5p
							hsa-miR-7706
							hsa-miR-1249
							hsa-miR-338-5p
							hsa-miR-331-3p

## Sheet: RPPA
Molecular characterization of TGF-beta high group						Molecular characterization of TGF-beta low group
ESAD	STAD	COAD	READ			ESAD	STAD	COAD	READ
PAXILLIN	MYH11	RICTOR	PAI1			FASN	SRC	P90RSK	P90RSK
XBP1	RICTOR	MYH11	FIBRONECTIN				EIF4E	CASPASE7CLEAVEDD198	ACC1
	CAVEOLIN1	FIBRONECTIN	HSP70				MYOSINIIA_pS1943	S6_pS235S236	PDCD4
	HSP70	HSP70	COLLAGENVI				MSH6	ACC_pS79	CYCLINB1
	PAXILLIN	COLLAGENVI	ANNEXIN1				FOXM1	TFRC	S6
	CKIT	CAVEOLIN1					ACC_pS79	FOXM1	RB_pS807S811
	TTF1	ETS1					P62LCKLIGAND	MSH6	ECADHERIN
	PKCALPHA	ANNEXIN1					RB_pS807S811	CLAUDIN7
	P21	PAI1					SMAC	ACC1
	FIBRONECTIN	PEA15					CYCLINE1	FASN
	PEA15_pS116						MSH2	S6
	PKCALPHA_pS657						GAPDH	BETACATENIN
	ETS1						CHK2	RB_pS807S811
	COLLAGENVI						S6	ECADHERIN
	YAP_pS127						X4EBP1	CYCLINB1
	STAT5ALPHA						PCNA
	AKT						ASNS
	CD20						ECADHERIN
	ACVRL1						TFRC
	X4EBP1_pS65						ALPHACATENIN
	YB1						CLAUDIN7
							ACC1
							CYCLINB1
							FASN
							CASPASE7CLEAVEDD198

## Sheet: Mutation
Molecular characterization of TGF-beta high group						Molecular characterization of TGF-beta low group
ESAD	STAD	COAD	READ			ESAD	STAD	COAD	READ
		EP300					RYR1
							NBEA
							ABCA13
							PTPRT
							TECTA
							PEG3
							NRXN1
							KMT2A
							SMAD4
							CHD6
							SCN5A
							FBN3
							NPAP1
							PTPN13
							HYDIN
							CACNA1H
							ARFGEF2
							TP53

## Sheet: CNV
Molecular characterization of TGF-beta high group						Molecular characterization of TGF-beta low group
ESAD	STAD	COAD	READ			ESAD	STAD	COAD	READ
								11q23.1
								12p13.1
								12q21.33
								17p11.2
								17q11.2
								17q21.1
								18p11.21
								20p11.1
								20p11.21
								20p11.22
								20p11.23
								20q11.21
								20q11.22
								20q11.23
								20q12
								20q13.11
								20q13.12
								20q13.13
								20q13.2
								20q13.31
								20q13.32
								20q13.33
								21q22.12
								2p21
								6p12.1
								6p12.2
								7p11.2
								7p12.1
								7p12.2
								7p12.3
								7p13
								7p14.1
								7p14.2
								7p14.3
								7p15.1
								7p15.2
								7p15.3
								7p21.1
								7p21.2
								7p22.1
								7q21.11
								Xq27.3
								Xq28
								15q11.1
								15q11.2
								15q12
								15q13.1
								15q13.2
								15q13.3
								15q15.1
								15q21.1
								15q21.2
								15q21.3
								15q22.1
								15q22.31
								15q22.33
								15q23
								15q24.1
								15q24.2
								15q24.3
								15q25.1
								15q25.2
								18q21.2
								18q21.31
								18q21.32
								18q21.33
								18q22.2
								19p13.3
								5p13.2
								5q11.1
								5q12.1
								5q12.3
								5q13.1
								5q13.2
								5q13.3
								5q14.1
								5q14.2
								5q14.3
								5q15
								5q21.1
								5q21.2
								5q21.3
								5q22.1
								5q22.2
								5q22.3
								5q23.1
								5q23.2
								5q23.3
